# Supplementary material for: Routine clinical mutation profiling using next generation sequencing and a customized gene panel improves diagnostic precision in myeloid neoplasms
Source: Oncotarget. 2016 Mar 23;7(21):30084–93. doi: 10.18632/oncotarget.8310 (PMC5058665; doi:10.18632/oncotarget.8310)
Supplement: Supplementary file 2 [file oncotarget-07-30084-s002.xlsx]

## Sheet: Table S3
Table S3: Sequencing performance of all FFPE diagnostic patient samples (n = 116). Seven samples (2015-022, 2015-079, 2015-098, 2015-111, 2015-130, 2015-131 and 2015-138) failed in sequencing, values of these seven samples are not included in any mean values.
		Library Conc. pM				Sequencing Quality
No. Sample	DNA ng/µl	Pool 1	Pool 2	Pool 3	Mean Library	Mapped Reads	Mean Coverage	On Target	Uniformity	Mean Read length (bp.)
2015-E 001	36,5	142	142	214	166	1.050.799	4.093	94,95%	92,13%	113
2015-E 002	51,0	526	526	991	681	887.979	3.591	97,64%	90,19%	116
2015-E 003	44,6	605	401	929	645	934.096	3.982	98,40%	97,56%	122
2015-E 004	32,8	536	312	442	430	1.242.997	5.411	97,90%	96,79%	125
2015-E 005	12,0	1016	579	899	831	868.463	3.687	97,87%	95,86%	122
2015-E 006	33,7	191	134	200	175	783.659	3.221	97,50%	87,62%	116
2015-E 007	86,0	2223	1954	1968	2048	1.016.427	4.477	98,06%	98,00%	128
2015-E 008	31,4	1019	776	531	775	814.473	3.331	98,57%	91,73%	116
2015-001	50,0	47	36	56	46	845.304	3.848	97,25%	92,38%	137
2015-002	28,5	22	53	49	41	725.978	3.139	96,97%	94,79%	131
2015-003	38,4	35	41	50	42	718.161	3.202	97,75%	93,38%	134
2015-004	4,8	1268	1130	1175	1191	963.055	4.339	98,57%	91,73%	129
2015-005	16,3	1919	1694	1521	1711	988.314	4.359	98,97%	94,91%	126
2015-006	22,1	372	391	434	399	674.108	2.721	96,13%	95,43%	117
2015-007	31,8	2018	2163	2301	2161	484.104	2.161	98,13%	97,47%	130
2015-008	2,7	6194	7516	3141	5617	576.804	2.484	99,28%	93,84%	125
2015-009	32,7	1225	1159	1330	1238	432.662	1.921	97,96%	98,03%	129
2015-010	8,7	166	168	174	169	577.653	2.457	97,86%	98,05%	121
2015-011	6,3	39	28	53	40	428.231	1.504	89,67%	79,26%	104
2015-012	35,6	94	101	108	101	653.115	2.454	93,39%	83,29%	109
2015-013	2,5	446	396	348	397	825.73	3.48	98,68%	94,65%	120
2015-014	36,8	1007	1205	1094	1102	510.592	2.106	96,86%	96,61%	121
2015-015	5,1	3041	3027	3076	3048	571.85	2.444	97,35%	96,15%	126
2015-016	2,5	1778	1012	13	934	385.791	1.404	91,45%	68,48%	113
2015-017	2,1	836	541	20	466	343.826	1.174	86,58%	77,68%	111
2015-018	90,0	4487	5058	3981	4509	608.348	2.452	96,95%	96,64%	121
2015-019	43,4	1459	893	959	1104	526.366	2.109	97,24%	92,05%	116
2015-020	56,0	1778	1567	1459	1601	552.956	2.259	97,14%	95,66%	119
2015-021	55,0	1977	1786	1585	1783	633.04	2.512	95,97%	96,15%	118
2015-022	3,3	3	2	3	3	15.193	2.529	5,73%	68,61%	97
2015-023	18,6	1159	644	1042	948	548.303	2.486	97,99%	95,51%	131
2015-024	28,4	771	540	729	680	585.361	2.637	98,45%	96,40%	129
2015-025	57,0	1596	2661	2483	2247	710.8	3.186	98,77%	95,73%	131
2015-026	30,5	1762	1828	1596	1729	716.054	3.262	98,54%	95,47%	132
2015-027	5,0	668	483	735	629	590.127	2.599	98,94%	96,05%	125
2015-028	10,3	390	255	405	350	645.495	2.732	97,95%	93,99%	121
2015-029	27,0	1321	1306	1250	1292	692.509	3.05	97,47%	96,65%	128
2015-030	6,4	2018	1858	1596	1824	726.512	3.235	96,59%	97,86%	132
2015-031	54,0	2404	2080	1754	2079	593.719	2.588	97,33%	97,33%	128
2015-032	53,0	910	859	855	875	661.876	2.747	97,01%	92,28%	119
2015-033	46,6	1346	920	1000	1089	804.977	3.553	97,59%	98,25%	128
2015-034	17,6	757	560	635	651	739.619	3.334	97,77%	97,98%	130
2015-035	4,0	218	119	49	129	439.412	1.684	96,59%	78,45%	110
2015-036	26,3	522	419	393	445	620.343	2.648	97,29%	96,20%	123
2015-037	86,0	1256	1432	1567	1418	702.453	3.071	96,67%	97,64%	129
2015-038	41,0	193	196	171	187	313.684	1.257	96,73%	94,79%	115
2015-039	43,7	557	515	433	502	360.957	1.481	96,10%	97,43%	120
2015-040	6,0	478	403	461	447	399.443	1.691	97,85%	98,69%	121
2015-041	21,7	456	363	354	391	403.749	1.69	97,99%	96,88%	120
2015-042	7,4	831	813	445	696	442.212	1.894	97,97%	95,92%	124
2015-043	36,3	508	580	423	504	348.182	1.504	98,08%	95,09%	124
2015-044	1,1	76	9	5	30	226.751	707	91,18%	62,38%	97
2015-045	7,1	128	161	137	142	453.359	1.847	96,99%	93,71%	116
2015-046	32,5	582	422	493	499	586.846	2.58	98,14%	97,63%	126
2015-047	53,0	764	976	628	789	623.943	2.742	98,05%	98,36%	126
2015-048	39,9	91	61	61	71	412.709	1.718	97,55%	91,13%	118
2015-049	13,0	161	160	144	155	558.811	2.37	98,17%	94,39%	120
2015-050	54,0	93	62	68	74	452.076	1.768	95,15%	92,04%	113
2015-051	106,0	263	244	220	242	538.305	2.318	97,89%	97,90%	123
2015-052	1,9	98	35	28	54	434.431	1.574	96,15%	81,79%	106
2015-053	3,0	191	175	144	170	527.886	2.221	97,91%	96,95%	120
2015-054	15,7	633	1155	1316	1035	642.989	2.743	97,94%	98,15%	128
2015-055	19,8	412	370	361	381	535.469	2.305	97,60%	95,86%	123
2015-056	37,3	536	390	478	468	501.197	2.178	97,58%	96,13%	124
2015-057	7,8	655	1347	1597	1200	854.063	3.801	98,66%	96,37%	128
2015-058	43,7	635,2	1184	1314	1044	799.441	3.511	97,99%	96,61%	127
2015-059	54,0	1245,8	1091	1057	1131	557.365	2.481	98,23%	97,30%	129
2015-060	17,4	983,2	876	1053	971	595.193	2.633	98,33%	98,20%	127
2015-061	34,7	145,4	91	100	112	485.481	1.972	97,10%	85,36%	116
2015-062	120,0	1029	880	835	915	636.745	2.769	97,45%	97,86%	126
2015-063	35,1	207	145	178	177	582.472	2.412	97,21%	93,54%	118
2015-064	10,1	300	201	244	248	528.471	2.259	98,45%	95,52%	121
2015-065	55,0	1137	1037	1004	1059	578.552	2.502	97,39%	98,30%	126
2015-066	7,8	186	164	191	180	536.401	2.184	98,00%	91,10%	115
2015-067	24,2	25	24	23	24	364.185	1.444	97,01%	75,91%	112
2015-068	24,9	107	75	95	92	536.458	2.272	98,49%	95,09%	120
2015-069	46,4	75	72	107	85	591.112	2.53	98,69%	95,29%	121
2015-070	13,7	496	16	455	322	1.460.412	6.327	98,18%	55,27%	124
2015-071	49,1	840	833	824	832	241.906	1.088	97,18%	97,89%	133
2015-072	29,5	383	370	322	358	209.396	910	98,04%	96,52%	124
2015-073	8,1	503	548	480	510	255.978	1.127	98,50%	95,07%	127
2015-074	13,5	57	34	94	62	190.567	732	97,63%	68,16%	110
2015-075	18,2	29	11	15	18	235.26	932	95,74%	91,12%	114
2015-076	11,6	464	408	422	431	434.461	1.86	97,46%	97,18%	123
2015-077	57,0	157	157	6	107	483.688	1.926	93,72%	95,15%	116
2015-078	20,2	320	247	266	278	457.096	1.963	97,26%	95,76%	123
2015-079	1,8	8	4	5	6	138.862	293	66,28%	35,70%	90
2015-080	56,0	16	495	729	413	1.187.940	5.2	98,80%	92,01%	125
2015-081	12,4	458	359	441	419	797.264	3.49	98,69%	97,19%	125
2015-082	2,2	664	534	676	625	783.543	3.425	98,41%	97,42%	125
2015-083	46,1	1141	1102	1300	1181	616.937	2.771	98,32%	96,87%	130
2015-084	51,0	946	1006	161	704	649.709	2.824	98,15%	96,00%	126
2015-085	29,2	139	108	154	134	1.396.553	5.584	96,17%	89,18%	115
2015-086	25,7	659	795	1502	985	598.093	2.686	98,61%	93,32%	130
2015-087	19,9	135	98	497	243	612.553	2.646	98,21%	93,34%	124
2015-088	37,1	123	148	149	140	857.383	3.433	98,32%	78,89%	113
2015-089	46,9	1717	1563	1710	1663	692.126	3.06	98,09%	96,88%	128
2015-090	49,9	778	601	831	737	723.98	3.209	98,36%	97,53%	128
2015-091	9,0	33	802	421	419	1.385.381	6.112	99,22%	82,15%	126
2015-092	49,5	378	453	427	419	624.297	2.637	97,82%	95,45%	122
2015-093	31,3	191	147	176	171	675.129	2.747	97,53%	80,70%	115
2015-094	8,3	158	156	133	149	652.72	2.709	98,52%	93,64%	117
2015-095	9,4	269	234	254	252	810.897	3.455	98,72%	95,34%	121
2015-096	14,5	607	511	566	561	989.052	4.367	98,05%	97,14%	127
2015-097	4,4	488	385	174	349	264.424	1.049	97,60%	77,68%	112
2015-098	4,4	12	11	3	9	19.692	0	0,25%	98,16%	120
2015-099	17,0	2749	2424	1269	2147	423.769	1.896	98,40%	97,89%	129
2015-100	19,9	141	846	365	451	891.748	3.809	98,97%	83,59%	121
2015-101	31,6	2209	1992	859	1687	405.777	1.773	99,02%	96,46%	126
2015-102	6,4	344	216	108	223	273.387	1.068	97,21%	81,14%	111
2015-103	41,4	2679	2241	1342	2087	429.211	1.898	99,37%	96,19%	130
2015-104	2,5	276	95	39	137	198.106	714	98,01%	69,12%	103
2015-105	33,2	985	875	1000	953	823.993	3.694	98,06%	97,37%	130
2015-106	28,3	431	313	354	366	807.239	3.494	97,61%	97,17%	124
2015-107	39,3	736	39	596	457	802.75	3.509	97,90%	95,19%	125
2015-108	13,9	568	311	488	456	793.237	3.491	98,01%	97,40%	126
2015-109	21,1	158	88	137	128	1.223.296	5.325	97,44%	97,96%	125
2015-110	20,1	353	266	349	323	842.417	3.715	97,62%	97,37%	127
2015-111	20,5	4	5	5	5	19.659	28	37,82%	38,14%	57
2015-112	25,7	56	62	64	61	754.792	3.081	95,54%	94,71%	118
2015-113	36,6	646	746	606	666	913.819	4.15	98,12%	96,66%	131
2015-114	13,2	540	572	614	575	835.836	3.79	98,21%	96,69%	131
2015-115	28,6	2679	2540	2346	2522	789.09	3.67	98,04%	97,36%	141
2015-116	2,9	33	13	18	21	461.532	1.407	87,40%	68,57%	103
2015-117	4,8	46	43	89	59	576.905	2.477	99,06%	92,15%	121
2015-118	42,4	54	64	226	115	1.026.432	4.54	98,51%	87,12%	126
2015-119	41,0	14	41	133	63	827.413	3.541	98,44%	90,01%	121
2015-120	47,4	86	113	449	216	889.862	3.995	98,80%	95,29%	128
2015-121	13,2	275	387	273	312	621.685	2.658	99,38%	93,71%	124
2015-122	35,5	120	125	122	122	662.579	2.895	97,76%	95,26%	126
2015-123	15,4	115	112	105	111	702.487	3.1	98,46%	97,02%	126
2015-124	2,5	47	81	44	57	638.197	2.752	98,97%	96,52%	124
2015-125	28,4	82	130	64	92	613.392	2.717	97,48%	96,88%	128
2015-126	40,1	59	73	40	57	660.676	2.848	98,34%	95,18%	123
2015-127	1,3	88	80	34	67	635.067	2.644	99,53%	89,21%	118
2015-128	3,0	71	4	6	27	253.048	885	96,63%	61,13%	103
2015-129	10,6	103	123	115	114	682.662	2.965	98,62%	95,57%	124
2015-130	4,1	1	3	2	2	3.834	0	0,16%	99,92%	125
2015-131	8,6	1	2	2	2	4.689	2	11,60%	66,79%	111
2015-132	34,6	238	90	125	151	612.935	2.649	98,99%	95,58%	122
2015-133	13,5	107	86	114	102	636.697	2.773	99,16%	95,38%	123
2015-134	35,0	88	92	84	88	586.616	2.504	98,28%	93,24%	121
2015-135	13,7	245	219	305	256	716.442	3.058	99,31%	84,97%	121
2015-136	17,2	181	205	217	201	702.079	3.115	98,94%	95,87%	126
2015-137	29,4	475	1023	1327	942	631.241	2.745	96,90%	97,87%	127
2015-138	4,8	6	6	6	6	98.746	134	34,06%	36,97%	100
2015-139	10,7	847	853	80	593	448.507	1.94	98,89%	73,90%	123
2015-140	43,6	1683	1803	2065	1850	605.802	2.661	97,80%	97,27%	128
2015-141	32,7	426	893	1009	776	903.893	3.842	97,41%	96,56%	123
2015-142	55,0	2786	3251	3365	3134	580.383	2.57	97,88%	98,06%	132
2015-143	13,1	494	570	512	525	848.944	3.632	96,74%	97,20%	123
2015-144	23,7	1074	466	881	807	943.47	4.092	95,85%	97,62%	127
2015-145	12,9	249	185	120	185	760.606	3.256	94,52%	97,79%	125
2015-146	12,0	1009	1230	1274	1171	476.338	2.176	97,50%	97,93%	133
2015-147	10,2	488	512	482	494	474.162	2.037	97,47%	96,39%	123
2015-148	7,0	194	160	270	208	568.684	2.339	96,62%	91,10%	117
2015-149	21,4	574	459	519	517	556.858	2.404	96,62%	96,94%	125
2015-150	27,1	847	887	1361	1032	613.043	2.716	97,15%	98,32%	128
2015-151	42,3	918	2917	2818	2218	534.055	2.373	96,20%	97,04%	133
2015-152	3,8	3606	2858	3062	3175	554.192	2.328	95,49%	97,21%	129
2015-153	18,8	372	408	252	344	746.618	3.233	98,05%	96,12%	124
2015-154	24,5	481	408	436	442	490.808	2.179	98,57%	97,61%	127
2015-155	15,7	498	561	117	392	1.175.201	5.325	98,31%	92,36%	130
2015-156	5,7	148	149	176	158	504.04	2.16	98,68%	96,01%	121
2015-157	4,6	512	494	201	402	880.898	3.983	99,06%	94,18%	128
2015-158	10,2	665	661	174	500	1.111.207	5.069	98,85%	93,09%	130
2015-159	2,2	166	7	171	115	289.334	1.153	98,61%	61,51%	112
2015-160	15,9	335	457	10	267	606.26	2.63	98,51%	97,40%	124
2015-161	15,9	624	232	316	391	431.909	1.926	98,53%	94,35%	127
2015-162	15,7	310	239	454	334	612.201	2.631	98,22%	95,23%	123
2015-163	8,3	454	146	169	256	384.075	1.676	98,53%	89,81%	124
2015-164	35,8	107	165	139	137	671.726	2.953	98,61%	96,48%	126
2015-165	19,4	289	115	137	180	628.467	2.783	98,46%	90,90%	126
2015-166	2,1	542	124	177	281	494.854	2.145	99,22%	84,60%	123
2015-167	5,2	98	304	265	222	537.695	2.333	98,33%	94,53%	124
2015-168	17,4	103	388	711	401	479.607	2.13	98,68%	95,58%	127
2015-169	10,8	144	290	673	369	454.384	2.021	98,59%	97,90%	127
2015-170	7,4	179	251	402	277	399.691	1.728	98,68%	96,23%	122
2015-171	48,8	661	1285	39	662	1.197.377	5.469	98,51%	87,81%	134
2015-172	52,0	1892	497	3565	1985	846.851	3.821	98,52%	91,90%	141
2015-173	2,2	144	131	70	115	440.253	1.833	98,39%	88,32%	118
2015-174	7,6	171	375	470	339	401.136	1.72	97,01%	96,00%	123
2015-175	28,3	282	290	673	415	759.128	3.328	97,53%	95,30%	127
2015-176	2,0	67	65	2	45	333.234	1.363	98,42%	66,71%	115
2015-177	6,0	407	692	1524	874	499.796	2.151	98,87%	95,30%	123
2015-178	2,6	173	165	10	116	371.645	1.455	97,17%	69,44%	111
2015-179	3,9	31	32	22	28	520.782	2.083	98,23%	80,04%	113
2015-180	2,2	280	151	21	151	577.144	2.19	97,33%	72,16%	108
2015-181	11,5	1175	913	651	913	558.979	2.456	97,40%	97,10%	127
2015-182	11,1	2583	2502	2277	2454	399.566	1.706	97,69%	93,15%	126
2015-183	25,5	2618	2381	1419	2139	194.582	865	98,09%	97,22%	131
2015-184	51,0	2617	2700	1303	2207	179.847	810	98,25%	96,91%	132
Mean	25,6	802	766	699	689	627.853	2.674	97,4%	92,5%	122
Min	1,1	14	4	2	18	179.847	707	86,6%	55,3%	97
Max	120,0	6194	7516	3981	5617	1.460.412	6.327	99,5%	98,7%	141

## Sheet: Table S4
Table S4: Mean total amplicon coverage of 18 samples (2015-E-006, 2015-E-007, 2015-E-008, 2015 004, 2015-005, 2015-014, 2015-015, 2015-016, 2015-017, 2015-018, 2015-020, 2015-021, 2015 083, 2015-084, 2015-093, 2015-094, 2015-096, 2015-097) from five different analyzes. Shown are the total mean amplicon coverage, as well as the forward and reverse mean coverage.
contig_id	contig_srt	contig_end	region_id	Mean total reads	Mean forward reads	Mean reverse reads
chr1	36931916	36932032	AMPL7153060511	3436,0	1452,2	1983,8
chr1	36932033	36932156	AMPL7158937900	2618,0	1311,1	1306,9
chr1	36932111	36932214	AMPL7158937912	2010,7	963,9	1046,8
chr1	36932171	36932287	AMPL7158937892	2611,4	1486,2	1125,2
chr1	36932227	36932354	AMPL7156840030	2402,7	1260,6	1142,2
chr1	36932336	36932425	AMPL7157789393	3057,3	1775,0	1282,3
chr1	36932398	36932529	AMPL7158937893	1341,7	625,8	715,9
chr1	36933366	36933484	AMPL7155531207	2562,5	1269,0	1293,5
chr1	36933455	36933585	AMPL7156840031	2056,6	1205,7	850,9
chr1	115256351	115256498	NRAS_5.197421	2072,0	1143,8	928,2
chr1	115256488	115256624	NRAS_5.7942	2752,4	2292,9	459,5
chr1	115258638	115258815	AMPLP223653945	1287,2	547,8	739,4
chr2	25457126	25457248	AMPL7158937901	3937,3	1829,6	2107,7
chr2	25457291	25457423	AMPL7158937913	2463,1	1238,4	1224,7
chr2	25457365	25457485	AMPL7157783600	1651,7	968,9	682,7
chr2	25458376	25458481	AMPL7158937902	3266,7	1600,4	1666,3
chr2	25458466	25458588	AMPL7158937914	2346,1	1297,7	1048,3
chr2	25458501	25458627	AMPL7153220281	1308,8	608,4	700,4
chr2	25458590	25458720	AMPL7155490169	2772,5	1374,5	1398,0
chr2	25459690	25459779	AMPL7158937915	4538,4	2494,6	2043,9
chr2	25459814	25459909	AMPL7158937894	36,0	23,6	12,4
chr2	25459871	25459998	AMPL7158937903	2378,0	1223,9	1154,1
chr2	25461879	25462002	AMPL7153001557	2311,7	1222,7	1088,9
chr2	25462003	25462116	AMPL7153001558	1980,8	1014,7	966,1
chr2	25462061	25462180	AMPL7156813272	3051,9	1516,8	1535,1
chr2	25463103	25463222	AMPL7153278697	1879,3	893,3	985,9
chr2	25463205	25463329	AMPL7153515745	1726,9	817,3	909,6
chr2	25463307	25463433	AMPL7153037882	3030,7	1710,1	1320,7
chr2	25463445	25463567	AMPL7158937916	2907,4	1465,1	1442,3
chr2	25463513	25463608	AMPL7157119832	3661,6	1607,8	2053,7
chr2	25463610	25463742	AMPL7158937904	3025,1	1531,0	1494,1
chr2	25464310	25464433	AMPL7153001561	2234,4	950,3	1284,2
chr2	25464434	25464527	AMPL7158937895	3519,2	1822,7	1696,5
chr2	25464518	25464602	AMPL7157700544	4922,6	2468,1	2454,4
chr2	25466683	25466811	AMPL7156003641	2492,6	1236,1	1256,4
chr2	25466846	25466930	AMPL7157676386	2918,7	1392,1	1526,7
chr2	25466882	25467014	AMPL7153037750	928,1	152,7	775,4
chr2	25467000	25467099	AMPL7158937917	1659,3	976,8	682,5
chr2	25467052	25467137	AMPL7158937896	2009,8	1029,2	980,7
chr2	25467135	25467265	AMPL7153948626	3460,5	1734,1	1726,4
chr2	25467243	25467372	AMPL7153037755	732,3	718,4	13,9
chr2	25467287	25467416	AMPL7157700521	1140,5	592,1	548,4
chr2	25467390	25467493	AMPL7158937905	3721,8	1443,0	2278,8
chr2	25467427	25467542	AMPL7158937918	2948,7	1262,3	1686,4
chr2	25467529	25467612	AMPL7158937897	3575,9	1741,6	1834,4
chr2	25468005	25468134	AMPL7158937906	2069,7	1044,0	1025,7
chr2	25468125	25468231	AMPL7153001589	2760,6	1582,4	1178,2
chr2	25468742	25468864	AMPL7158937898	2735,8	1395,9	1339,9
chr2	25468816	25468903	AMPL7157676388	2480,7	1558,2	922,6
chr2	25468910	25469029	AMPL7158937919	2059,4	1059,5	999,9
chr2	25469029	25469154	AMPL7156003644	2951,2	1524,7	1426,6
chr2	25469071	25469199	AMPL7153001551	2437,8	1199,2	1238,6
chr2	198266731	198266852	AMPL7156738358	2601,8	1404,2	1197,7
chr2	198267322	198267392	AMPL7154443608	4430,8	2412,1	2018,8
chr2	198267439	198267556	AMPL7154118562	4338,2	2191,8	2146,4
chr2	209113048	209113198	IDH1_40.61228	1710,8	653,7	1057,1
chr2	209113186	209113261	IDH1_40.153995	3036,7	1485,9	1550,8
chr2	209113260	209113424	AMPLP224084251	2197,3	1126,6	1070,7
chr4	55589728	55589903	KIT_59.96210	2804,1	1283,3	1520,8
chr4	55593248	55593409	KIT_61.3143	3046,4	1538,8	1507,7
chr4	55593373	55593487	KIT_61.88689	2996,2	1398,1	1598,1
chr4	55593462	55593584	KIT_61.100773	2446,8	1284,1	1162,7
chr4	55593576	55593643	KIT_61.144661	4805,7	2612,5	2193,2
chr4	55593633	55593730	KIT_61.78879	3412,9	1752,4	1660,6
chr4	55599101	55599270	KIT_68.85890	645,2	346,1	299,1
chr4	55599257	55599378	KIT_68.48063	2614,9	1258,6	1356,3
chr4	106155076	106155239	AMPLP227055302	3172,3	1396,7	1775,6
chr4	106155236	106155375	AMPLP227094946	3897,9	2019,9	1877,9
chr4	106155372	106155536	AMPLP227127636	1442,7	687,8	754,9
chr4	106155531	106155694	AMPLP227749409	2201,9	968,3	1233,6
chr4	106155687	106155838	AMPLP227757786	1478,7	865,3	613,4
chr4	106155833	106156004	AMPLP227778163	1598,1	728,9	869,1
chr4	106156000	106156123	AMPLP227821706	4504,3	2390,9	2113,4
chr4	106156118	106156267	AMPLP227377842	1631,4	813,3	818,1
chr4	106156261	106156430	TET2_76.3.173572	1813,1	896,8	916,3
chr4	106156413	106156513	TET2_76.3.244709	6358,6	3189,6	3169,0
chr4	106156503	106156645	TET2_76.3.143324	2765,7	1502,0	1263,7
chr4	106156635	106156737	TET2_76.3.4859	5274,6	2580,7	2693,9
chr4	106156737	106156915	AMPLP227808490	2245,6	1020,7	1224,8
chr4	106156903	106157022	TET2_76.4.119764	3746,9	1966,9	1780,1
chr4	106157012	106157087	TET2_76.4.129621	3186,2	1657,1	1529,2
chr4	106157077	106157249	AMPLP227067992	2382,8	1292,6	1090,2
chr4	106157225	106157342	TET2_76.4.218517	3468,2	1951,7	1516,6
chr4	106157325	106157417	TET2_76.5.77249	3465,8	1684,2	1781,6
chr4	106157407	106157570	AMPLP227124529	2026,1	972,6	1053,6
chr4	106157567	106157734	AMPLP227763889	2277,5	1239,4	1038,1
chr4	106157730	106157861	AMPLP227777121	3405,0	1879,2	1525,8
chr4	106157856	106158027	AMPLP227797165	2744,9	1442,5	1302,4
chr4	106158023	106158189	AMPLP227016483	1617,1	813,6	803,5
chr4	106158186	106158337	AMPLP227032563	1898,6	880,8	1017,8
chr4	106158332	106158491	AMPLP227049757	1593,2	832,4	760,8
chr4	106158486	106158603	AMPLP227055656	2541,2	1349,5	1191,7
chr4	106162414	106162534	TET2_76.13.32296	3090,9	1460,7	1630,3
chr4	106162523	106162634	TET2_76.13.49883	2460,6	1263,6	1197,0
chr4	106163912	106164024	TET2_76.15.48231	2289,6	1140,3	1149,2
chr4	106164012	106164104	TET2_76.15.242256	3613,3	1964,4	1648,8
chr4	106164627	106164747	TET2_78.210683	2394,5	1152,7	1241,8
chr4	106164722	106164845	TET2_78.211094	5356,5	2862,8	2493,7
chr4	106164829	106164918	TET2_78.42427	5426,3	2671,1	2755,3
chr4	106164899	106164987	TET2_78.80424	3274,5	1214,1	2060,4
chr4	106180730	106180839	AMPLP227424363	3628,6	1721,3	1907,3
chr4	106180835	106180917	AMPLP227426844	3530,2	2013,5	1516,7
chr4	106180902	106180989	AMPLP227426946	3754,9	1552,4	2202,4
chr4	106182821	106182940	AMPLP227882495	3081,1	1430,5	1650,6
chr4	106182940	106183107	TET2_80.31660	1223,8	472,1	751,8
chr4	106190651	106190805	TET2_81.96724	1508,7	731,4	777,2
chr4	106190791	106190926	TET2_81.35474	1436,8	741,1	695,7
chr4	106193617	106193779	TET2_82.194513	2176,6	1000,1	1176,6
chr4	106193769	106193923	TET2_82.131690	2942,2	1140,2	1802,0
chr4	106193910	106194066	TET2_82.248125	2348,8	1234,7	1114,1
chr4	106194056	106194154	TET2_82.109223	2248,3	1109,3	1139,0
chr4	106196059	106196205	TET2_83.1.251757	3134,5	1580,9	1553,6
chr4	106196195	106196363	TET2_83.1.9577	1253,3	660,8	592,5
chr4	106196347	106196470	TET2_83.1.125067	535,2	300,8	234,4
chr4	106196460	106196632	AMPLP227933976	2924,1	1491,9	1432,2
chr4	106196627	106196783	AMPLP227302641	2663,7	1450,6	1213,1
chr4	106196780	106196886	AMPLP227335937	1774,0	697,7	1076,3
chr4	106196883	106197057	AMPLP227360575	1716,4	771,6	944,8
chr4	106197052	106197221	AMPLP227380868	2226,8	1159,8	1066,9
chr4	106197210	106197318	TET2_83.2.215626	3338,8	2090,7	1248,1
chr4	106197301	106197376	TET2_83.3.105437	3558,4	1388,3	2170,1
chr4	106197376	106197478	TET2_83.3.68704	5335,2	2869,2	2466,0
chr4	106197475	106197568	TET2_83.3.51865	2105,1	962,8	1142,2
chr4	106197560	106197648	TET2_83.3.124254	4352,9	2203,4	2149,4
chr4	106197638	106197718	TET2_83.3.135924	3899,3	2030,9	1868,4
chr5	170837443	170837603	NPM1_95.96219	616,1	358,7	257,4
chr7	140453083	140453172	BRAF_99.2758	4985,0	2801,1	2183,9
chr7	148504449	148504567	AMPL7158937920	3126,9	1538,7	1588,2
chr7	148504562	148504688	AMPL7154227030	2150,3	852,9	1297,4
chr7	148504640	148504758	AMPL7158937907	2658,8	1348,3	1310,6
chr7	148506136	148506261	AMPL7152996853	3285,7	1508,2	1777,6
chr7	148506389	148506498	AMPL7154234975	3034,7	1481,4	1553,3
chr7	148507401	148507520	AMPL7152996851	3593,8	1867,3	1726,4
chr7	148508618	148508736	AMPL7158937921	1104,5	535,1	569,4
chr7	148508719	148508844	AMPL7155533243	3266,9	1754,6	1512,3
chr7	148510999	148511126	AMPL7158937908	3424,1	1594,6	1829,5
chr7	148511109	148511233	AMPL7158937922	5275,9	2700,4	2575,6
chr7	148511914	148512039	AMPL7158937899	2247,8	1081,9	1165,9
chr7	148512011	148512131	AMPL7158937909	4213,4	2155,7	2057,7
chr7	148523500	148523616	AMPL7158937923	4442,8	2408,2	2034,6
chr7	148523565	148523670	AMPL7153305513	4098,5	2115,8	1982,7
chr7	148523661	148523778	AMPL7154294429	3704,8	1982,4	1722,4
chr7	148524199	148524314	AMPL7155778393	2755,7	1571,1	1184,6
chr7	148524286	148524388	AMPL7152996836	2463,8	1164,2	1299,6
chr7	148525807	148525926	AMPL7156509099	4531,8	2102,1	2429,8
chr7	148525853	148525979	AMPL7156564264	1970,6	1187,2	783,4
chr7	148526814	148526922	AMPL7153513655	3479,8	1809,6	1670,3
chr7	148526907	148527025	AMPL7158937910	1656,8	879,7	777,1
chr9	5069968	5070084	AMPL7153359845	993,4	531,9	461,4
chr9	5073675	5073808	AMPLP224028005	2981,3	1352,2	1629,2
chr11	32413447	32413610	WT1_140.23840	2070,6	1144,1	926,5
chr11	32413608	32413778	WT1_140.87116	1861,1	936,6	924,5
chr11	32417734	32417903	WT1_142.79080	2437,1	1210,7	1226,4
chr11	32417852	32417979	WT1_142.70263	2810,3	1522,9	1287,4
chr11	119148823	119148941	CBL_157.4145	1488,0	749,5	738,5
chr11	119148933	119149072	CBL_157.61505	2327,2	1227,2	1100,1
chr11	119149075	119149237	CBL_157.8447	2033,6	1019,2	1014,4
chr11	119149227	119149388	CBL_158.115829	2665,6	1446,8	1218,8
chr11	119149382	119149452	CBL_158.145001	5104,4	2549,8	2554,6
chr12	25380109	25380280	KRAS_169.36435	1669,5	982,4	687,1
chr12	25380265	25380366	KRAS_169.54303	4824,5	2244,1	2580,4
chr12	25398148	25398245	AMPLP223374228	3731,9	1928,8	1803,2
chr12	25398242	25398388	AMPLP223256411	1851,8	944,3	907,5
chr13	28589725	28589843	AMPLP227649709	3289,6	1624,6	1665,0
chr13	28592546	28592715	FLT3_192.75257	1518,7	772,4	746,3
chr13	28602286	28602373	FLT3_196.42584	3031,5	1479,6	1551,9
chr15	90631737	90631881	AMPLP226998375	2096,4	976,2	1120,2
chr15	90631862	90632009	IDH2_219.25916	1473,6	799,6	674,1
chr17	7572834	7572936	TP53_1.3.1810912	2064,2	884,7	1179,5
chr17	7572931	7573021	TP53_1.3.1590469	3051,6	1813,7	1237,9
chr17	7573884	7573977	TP53_2.760385	3261,7	1707,9	1553,8
chr17	7573977	7574068	TP53_2.557183	3653,8	1666,4	1987,3
chr17	7576495	7576603	TP53_3.469162	808,9	367,6	441,3
chr17	7576593	7576693	TP53_3.358320	2042,0	1037,3	1004,7
chr17	7576816	7576921	TP53_4.33198	1268,9	600,3	668,6
chr17	7576922	7577003	TP53_5.305191	2701,9	1325,9	1376,0
chr17	7576993	7577113	TP53_5.660062	3814,4	1987,6	1826,9
chr17	7577087	7577190	TP53_5.803151	4042,4	2036,1	2006,3
chr17	7577433	7577557	TP53_7.361197	1771,1	643,4	1127,7
chr17	7577528	7577645	TP53_7.148281	2189,9	979,9	1210,0
chr17	7578043	7578158	TP53_8.884088	2366,7	1150,9	1215,8
chr17	7578145	7578267	TP53_10.1.366103	2345,4	788,3	1557,1
chr17	7578254	7578370	TP53_10.210186	1614,4	822,8	791,6
chr17	7578371	7578508	TP53_10.215568	1888,8	1052,6	836,2
chr17	7578450	7578563	TP53_10.1.804509	1473,1	751,7	721,3
chr17	7578550	7578679	TP53_10.1.470	2025,0	845,6	1179,4
chr17	7579231	7579303	TP53_11.943473	4326,0	2320,8	2005,2
chr17	7579293	7579396	TP53_11.1216011	2923,4	1272,9	1650,5
chr17	7579388	7579503	TP53_11.1324631	2435,7	1122,5	1313,2
chr17	7579496	7579595	TP53_11.1195092	4309,1	2062,9	2246,2
chr17	7579698	7579769	TP53_1111	4056,9	2121,9	1935,1
chr17	7579837	7579961	TP53_12.416326	1171,7	664,5	507,2
chr17	74732889	74733028	AMPL7153080603	788,8	323,8	464,9
chr18	42531860	42531987	AMPL7155490182	3829,2	1961,4	1867,8
chr19	13054417	13054550	AMPL7158937924	1355,0	690,8	664,2
chr19	13054548	13054642	AMPL7158540209	2068,1	745,1	1323,0
chr19	13054592	13054724	AMPL7158937911	1804,9	700,7	1104,2
chr19	13054700	13054801	AMPL7158937925	2701,3	1304,1	1397,2
chr20	31022184	31022269	ASXL1_235.1.38282	3077,2	1772,9	1304,3
chr20	31022259	31022412	AMPLP226239163	2230,7	1178,0	1052,7
chr20	31022391	31022479	ASXL1_235.1.76662	906,7	854,9	51,8
chr20	31022442	31022576	ASXL1_235.1.102046	1024,9	488,4	536,4
chr20	31022576	31022661	ASXL1_235.1.74735	5069,6	2478,1	2591,5
chr20	31022627	31022742	ASXL1_235.1.131952	2443,3	1159,6	1283,7
chr20	31022731	31022854	ASXL1_235.2.241203	3371,3	1634,3	1737,1
chr20	31022844	31022943	ASXL1_235.2.7826	2876,2	1255,2	1621,0
chr20	31022924	31023002	ASXL1_235.2.155437	3025,8	1291,4	1734,4
chr20	31022994	31023091	ASXL1_235.2.63963	3694,7	1789,9	1904,8
chr20	31023081	31023208	ASXL1_235.2.30712	2521,3	1306,3	1214,9
chr20	31023196	31023371	AMPLP226225790	1764,9	924,8	840,1
chr20	31023366	31023528	AMPLP226260484	2504,7	1187,8	1316,9
chr20	31023491	31023601	ASXL1_235.3.75492	4561,6	1947,4	2614,1
chr20	31023591	31023670	ASXL1_235.3.37275	3091,4	1508,8	1582,7
chr20	31023664	31023845	AMPLP226238564	1407,5	763,3	644,2
chr20	31023842	31024014	AMPLP226261613	1386,9	804,1	582,8
chr20	31024007	31024115	ASXL1_235.4.1470	2546,7	1279,9	1266,8
chr20	31024092	31024180	ASXL1_235.4.88973	3611,8	1753,6	1858,2
chr20	31024169	31024347	AMPLP226263478	1207,2	616,2	590,9
chr20	31024343	31024522	AMPLP226288068	2154,2	1080,4	1073,7
chr20	31024516	31024645	ASXL1_235.5.219520	2382,8	1411,2	971,7
chr20	31024635	31024722	ASXL1_235.5.64256	2182,3	995,6	1186,7
chr20	31024687	31024813	ASXL1_235.5.124884	1848,1	1146,4	701,6
chr20	31024765	31024872	ASXL1_235.5.123077	3248,4	1557,4	1691,0
chr20	31024862	31024985	ASXL1_235.5.192251	3062,4	1574,8	1487,7
chr20	31024984	31025096	AMPLP226320766	4575,8	2403,2	2172,7
chr20	31025093	31025234	AMPLP226327346	2452,2	1244,0	1208,2
chr21	36171455	36171615	AMPLP236850648	1905,6	999,9	905,7
chr21	36171612	36171774	AMPLP236864148	2324,4	1287,2	1037,2
chr21	36171763	36171864	RUNX1_237.121313	2951,0	1386,1	1564,9
chr21	36206637	36206821	RUNX1_239.66909	967,4	500,7	466,8
chr21	36206808	36206898	RUNX1_239.73772	4087,9	2113,3	1974,6
chr21	36206888	36206963	RUNX1_239.65068	2632,1	1905,4	726,7
chr21	36231695	36231795	RUNX1_240.8585	3987,0	1754,2	2232,8
chr21	36231782	36231881	RUNX1_240.99767	4380,7	2004,4	2376,3
chr21	36231863	36231940	RUNX1_240.121721	2746,9	1404,4	1342,4
chr21	36252757	36252887	RUNX1_241.134042	2774,2	1182,0	1592,2
chr21	36252877	36253043	RUNX1_241.150240	4220,0	1862,6	2357,4
chr21	36259086	36259208	RUNX1_242.1.67447	1019,8	606,0	413,8
chr21	36259194	36259321	RUNX1_242.1.83226	1076,2	480,9	595,3
chr21	36259281	36259413	RUNX1_242.1.43471	116,9	55,8	61,1
chr21	36265199	36265285	RUNX1_243.10276	703,9	360,9	343,0
chr21	44514711	44514832	AMPL7153080599	2318,6	1322,4	996,1
chr21	44524432	44524559	AMPL7155438379	2550,8	1195,9	1354,9

## Sheet: Table S5
Table S5: All 269 detected variants in 185 patient samples including diagnosis, variant allele frequency, reads and quality of the variant call.
Patient No.	Initial diagnosis	Pathogenic variants
		Gene		Codon	Frequency	Reads	Quality
2015-E 001	PMF	No pathogenic variants
2015-E 002	MPN-U	SRSF2		p.P95H	50,80%	1658	8561,3
		SETBP1		p.D868N	47,00%	5030	9214,3
		ASXL1		p.S847Ffs*47	44,90%	3532	3351,6
2015-E 003	aCML	SRSF2		p.P95H	52,10%	1589	8597,4
		SETBP1		p.D868N	48,60%	7092	9731,0
		ASXL1		p.S847Ffs*47	44,90%	3570	3351,3
		CSF3R		p.T618I	37,50%	3252	6371,7
		CSF3R		p.Q766*	29,90%	6105	4464,1
2015-E 004	aCML	SRSF2		p.P95-R102del	44,80%	1382	2279,1
		SETBP1		p.D868Y	47,50%	13475	9361,7
2015-E 005	CMML-1	TET2		p.Q1020*	88,70%	1594	20229,7
		SRSF2		p.R94dup	37,40%	1606	5039,5
2015-E 006	RAEB-1	EZH2		p.C558R	12,00%	5361	863,4
		ASXL1		p.G987*	19,30%	2387	2108,7
		RUNX1		p.L71Sfs*24	30,30%	6267	1293,4
2015-E 007	CMML-1	No pathogenic variants
2015-E 008	PMF	SF3B1		p.K700E	36,00%	3793	6050,6
		CALR		p.K385Nfs*47	37,40%	5551	6296,0
2015-001	MDS?	No pathogenic variants
2015-002	MDS?	No pathogenic variants
2015-003	MDS?	No pathogenic variants
2015-004	RAEB-1	NPM1		p.W288Cfs*12	30,60%	1904	3267,4
		WT1		p.S386Rfs*62	25,10%	7987	3118,6
		FLT3		p.D835V	19,60%	3101	2194,8
2015-005	MDS?	U2AF1		p.Q157P	36,10%	1821	5500,5
2015-006	MDS?	No pathogenic variants
2015-007	MDS?	No pathogenic variants
2015-008	MDS?	No pathogenic variants
2015-009		NPM1		p.W288Cfs*12	34,40%	516	1402,6
2015-010	MDS	SETBP1		p.D868N	32,80%	3021	5207,3
		SRSF2		p.P95-R102del	29,90%	677	427,2
2015-011	CMML-1	KRAS		p.G13A	12,50%	248	129,4
		SRSF2		p.P95H	42,80%	1187	4729,8
		TET2		p.G1282del	36,00%	826	2450,5
		TET2		p.R1465*	47,20%	601	2761,3
2015-012	RAEB-2 in transformation	ASXL1		p.P902Hfs*6	46,50%	467	850,9
		KRAS		p.Q61R	36,60%	2644	6209,0
		TET2		p.R550*	49,50%	380	1874,8
		U2AF1		p.R156H	36,50%	1775	5462,4
2015-013	CMML-1	No pathogenic variants
2015-014	P.vera	JAK2		p.V617F	20,40%	1473	1732,5
2015-015	CMML-1	SRSF2		p.P95H	50,10%	405	2027,0
		SETBP1		p.D868N	46,60%	3572	9084,7
		TET2		p.R953Kfs*19	47,40%	2978	3763,7
2015-016	Other	TP53		p.R175H	34,70%	1008	3092,5
2015-017	Other	TP53		p.Y234C	35,60%	1350	3983,9
2015-018	CMML-2	SRSF2		p.P95R	48,70%	669	3236,4
2015-019	aCML	ASXL1		p.Q728*	39,60%	3645	7028,1
		DNMT3A		p.R882C	46,20%	3253	8974,7
2015-020	RCMD	DNMT3A		p.R736H	36,90%	1312	4101,4
2015-021	aCML	BRAF		p.L597Q	6,70%	3904	236,3
		CBL		p.L380P	32,90%	1517	3832,1
		SETBP1		p.D874N	45,80%	4453	8873,9
		SRSF2		p.P95H	51,00%	618	3194,7
2015-022	AML	Sample failed
2015-023	PMF	No pathogenic variants
2015-024	PMF	JAK2		p.V617F	64,40%	2763	15056,8
		SRSF2		p.P95-R102del	32,70%	238	187,7
		TET2		p.P1115Lfs*2	67,70%	2887	7779,9
2015-025	PMF	ASXL1		p.Y591*	47,70%	1810	8496,9
2015-026	CMML-1	SRSF2		p.P95H	50,30%	315	1579,3
		TET2		p.Q876Afs*25	26,00%	3349	852,4
		TET2		p.C882Sfs*39	26,70%	4467	3670,6
2015-027	MDS-U	ASXL1		p.Q692*	34,00%	3247	5517,2
		EZH2		p.R659G	30,00%	3805	4503,9
2015-028	MDS/MPN-U	CSF3R		p.R698C	53,00%	853	4712,9
		TET2		p.I1116Yfs*14	40,10%	1295	1162,0
2015-029	MDS?	No pathogenic variants
2015-030	aCML	No pathogenic variants
2015-031	aCML	SETBP1		p.G870S	48,40%	3671	9646,9
		SRSF2		p.P95-R102del	43,50%	684	1061,8
2015-032	Other	TP53		p.R273H	52,30%	2865
2015-033	PMF	JAK2		p.V617F	19,10%	2661	2088,3
		RUNX1		p.T151I	21,80%	3366	2637,5
		U2AF1		p.Q157P	28,00%	3353	4013,4
2015-034	CMML?	No pathogenic variants
2015-035	RARS	FLT3		p.S873A	12,70%	1560	765,6
		SF3B1		p.K700E	38,70%	1393	4722,4
2015-036	MDS	TET2		p.R1302S	17,00%	4432	1698,3
2015-037	MDS?	ASXL1		p.R693*	44,40%	2904	8380,5
		SRSF2		p.P95H	54,00%	914	5192,4
		TET2		p.N275Ifs*18	47,20%	2868	9123,4
		TET2		p.C1271Wfs*29	45,30%	3650	3441,2
2015-038	RAEB-2 in transformation	EZH2		p.L128F	42,40%	873	3470,1
		EZH2		p.P132A	47,40%	887	4114,0
		TP53		p.R290H	49,70%	2035	10040,8
2015-039	MDS in transformation?	DNMT3A		p.R882H	7,80%	1799	310,0
2015-040	t-AML	No pathogenic variants
2015-041	CMML?	NRAS		p.G12V	19,50%	861	929,2
		TET2		p.I1195Mfs*31	43,70%	4409	3137,2
		TET2		p.Y1255*	42,90%	2914	3025,4
2015-042	MDS	TET2		p.C1271W	33,90%	2583	5483,5
2015-043	2nd AML	TET2		p.L476Afs*3	43,40%	1989	3076,6
		TET2		p.Y1351Mfs*12	45,20%	1496	6306,7
		JAK2		p.V617F	32,60%	1605	4120,4
		TP53		p.R273H	79,60%	983	10403,1
2015-044	MDS?	No pathogenic variants
2015-045	MDS/MPN-U	CSF3R		p.R698C	40,00%	815	2889,5
		JAK2		p.V617F	68,80%	620	5169,0
2015-046	PMF	JAK2		p.V617F	19,60%	2020	2184,1
		RUNX1		p.T151I	18,60%	3557	1988,2
		U2AF1		p.Q157P	29,60%	2046	4393,9
2015-047	MDS?	TET2		p.G1731Afs*14	34,50%	1279	1166,0
2015-048	MPN?	JAK2		p.V617F	17,50%	879	792,7
2015-049	CMML-1	SRSF2		p.P95R	44,30%	1119	4676,9
2015-050	RAEB-2 in transformation	NPM1		p.W288Cfs*12	22,40%	145	204,4
2015-051	MDS?	TET2		p.R544*	17,20%	3071	1762,2
		TET2		p.M633Ifs*6	26,40%	2855	3631,0
		TET2		p.H1382D	20,50%	1129	1343,2
		TET2		p.Q1529Sfs*42	29,10%	1003	543,9
2015-052	MDS?	ASXL1		p.P808Lfs*10	32,20%	6646	1522
2015-053	MDS?	DNMT3A		p.S892Hfs*14	11,20%	2802	751,1
2015-054	MDS?	CSF3R		p.Q766*	21,60%	5977	2598,0
		RUNX1		p.R139G	42,40%	2255	7834,5
2015-055	RAEB-2	CALR		p.K385Nfs*47	38,00%	3019	6542,5
2015-056	RAEB-2	DNMT3A		p.R866T	38,10%	2857	6615,2
		TP53		p.E286Q	45,60%	2193	8786,8
2015-057	MDS?	No pathogenic variants
2015-058	MPN?	JAK2		p.V617F	6,70%	4992	232,2
2015-059	MPN?	JAK2		p.V617F	33,50%	2203	5390,0
		TET2		p.H1881L	36,10%	4908	6045,7
		TP53		p.M246V	59,10%	1384	9150,4
2015-060	MDS?	U2AF1		p.Q157P	9,80%	1931	560,9
2015-061	CMML?	TET2		p.R1404*	37,00%	998	3155,8
		CBL		p.C404Y	70,10%	699	6072,6
2015-062	CMML?	KRAS		p.G12D	42,30%	1975	7731,2
2015-063	PMF	U2AF1		p.S34Y	32,80%	1686	4382,5
2015-064	Relapse controll	No pathogenic variants
2015-065	aCML	CSF3R		p.T618I	31,10%	1967	4621,1
		SRSF2		p.P95R	45,70%	686	3015,9
		TET2		p.C1135Y	83,20%	1484	16866,3
		TP53		p.P278S	32,30%	5889	5077,7
2015-066	MDS?	SRSF2		p.P95H	30,50%	597	1388,9
		TET2		p.N281*	19,20%	630	104,0
		TET2		p.E1879D	25,20%	5580	3373,4
2015-067	RCMD	IDH1		p.R132H	47,80%	271	1265,6
		SETBP1		p.G870S	18,80%	2568	2027,3
		SRSF2		p.P95-R102del	38,10%	231	274,8
2015-068	Relapse controll	No pathogenic variants
2015-069	MPN?	No pathogenic variants
2015-070	CMML?	No pathogenic variants
2015-071	CML?	TET2		p.K623*	9,40%	1163	310,0
2015-072	MDS?	No pathogenic variants
2015-073	RARS	SF3B1		p.K666T	46,10%	2446	8927,9
2015-074	MPN?	No pathogenic variants
2015-075	CMML-1	TET2		p.L1360Q	15,70%	913	672,4
2015-076	MDS?	No pathogenic variants
2015-077	MDS	TET2		p.L1360Q	27,70%	1405	2752,4
2015-078	MDS?	TP53		p.Q52*	33,40%	1250	3326,9
2015-079	RCMD	Sample failed
2015-080	MDS?	TET2		p.P333Hfs*14	46,30%	3272	3554,5
		SRSF2		p.P95R	43,90%	264	1069,6
2015-081	MDS?	No pathogenic variants
2015-082	CMML	U2AF1		p.S34F	42,10%	3593	7761,5
2015-083	aCML	NRAS		p.G13C	9,00%	1070	260,6
		NRAS		p.G12D	35,70%	1068	3164,4
		SRSF2		p.P95H	57,10%	444	2776,5
		SETBP1		p.D868N	48,80%	3517	9782,6
2015-084	MDS?	No pathogenic variants
2015-085	2nd AML	TP53		p.C229Lfs*18	77,20%	3869	20114,4
2015-086	MDS?	No pathogenic variants
2015-087	MDS/MPN-U?	No pathogenic variants
2015-088	RARS?	SF3B1		p.H662Y	39,60%	12536	7017,9
2015-089	MPN?	No pathogenic variants
2015-090	CML	No pathogenic variants
2015-091	CMML?	SRSF2		p.P95-R102del	15,90%	351	31,7
		IDH2		p.R140W	42,40%	4334	7845,8
		CBL		p.R462*	33,90%	929	2542,6
2015-092	CMML-1	TET2		p.L793Nfs*20	49,60%	1176	2343,6
		TET2		p.1360Q	41,90%	1908	7297,5
2015-093	MDS?	TET2		p.C484Lfs*6	31,60%	1381	1004,9
		TET2		p.E547*	45,80%	1085	4822,2
		SRSF2		p.P95L	42,40%	733	2828,6
2015-094	MDS-U	TET2		p.S842*	39,10%	1678	5757,4
		RUNX1		p.T243Nfs*330	41,70%	1369	1967,0
2015-095	MDS?	No pathogenic variants
2015-096	MPN?	No pathogenic variants
2015-097	MDS	No pathogenic variants
2015-098	Other	Sample failed
2015-099	Relapse controll	No pathogenic variants
2015-100	Relapse controll	TET2		p.S385Kfs*44	52,20%	581	3120,4
		TET2		p.K982*	42,20%	566	2170,9
2015-101	MDS	TET2		p.Q886Nfs*36	41,70%	2412	7594,1
		ASXL1		p.Q829Pfs*4	42,00%	3928	2878,0
		RUNX1		p.R204*	42,40%	2154	7835,6
		U2AF1		p.Q157P	42,40%	1357	5295,1
2015-102	2nd AML	IDH1		p.R132C	38,80%	206	682,4
		ASXL1		p.L1178*	45,40%	1442	6237,5
2015-103	CMML-1	CBL		p.E366K	75,30%	507	4844,6
		U2AF1		p.S34F	43,90%	1521	6269,9
2015-104	RCMD	IDH2		p.R140Q	21,30%	178	230,1
		TP53		p.S106R	15,80%	647	498,5
2015-105	CMML-1	TET2		p.P929Lfs*24	45,10%	4608	3326,1
		TET2		p.Q1009*	43,70%	2115	8207,8
		SRSF2		p.P95L	41,90%	618	2356,3
2015-106	CMML?	No pathogenic variants
2015-107	2nd AML	DNMT3A		p.R882H	47,80%	3822	9490,7
		NPM1		p.W288Cfs*12	38,00%	348	1148,7
2015-108	RAEB-2	EZH2		p.Q653H	63,70%	2944	14841,0
		SETBP1		p.G872R	41,90%	4269	7679,4
2015-109	MDS?	DNMT3A		p.V636L	8,80%	3403	448,2
2015-110	CMML-1	TET2		p.C262Vfs*31	80,60%	2011	11703,3
2015-111	2nd AML	Sample failed
2015-112	RAEB-1	SRSF2		p.P95-R102del	46,90%	294	549,8
2015-113	aCML	NRAS		p.G12S	24,20%	4946	3162,3
		NRAS		p.Q61R	19,10%	3175	2090,4
		SRSF2		p.P95L	36,70%	611	1880,6
		SETBP1		p.D868N	47,70%	4838	9444,8
2015-114	MDS?	No pathogenic variants
2015-115	MDS?	No pathogenic variants
2015-116	MDS?	EZH2		p.F729Lfs*11	51,80%	825	1546,2
		EZH2		p.K568E	42,90%	977	3883,4
2015-117	MDS?	DNMT3A		p.Q846Lfs*9	25,80%	810	345,8
		SF3B1		p.K700E	23,60%	4912	3030,0
		TET2		p.H1904Q	9,00%	8051	473,7
		TP53		p.A129T	47,00%	2407	9194,2
2015-118	MPNu	No pathogenic variants
2015-119	MDS/MPN mit MF1	TET2		p.R1216*	93,60%	6315	27993,9
		JAK2		p.V617F	57,10%	1713	10669,6
		SRSF2		p.P95L	43,00%	791	3169,5
		RUNX1		p.Q158*	18,40%	9504	1951,8
2015-120	CMML?	TET2		p.L676Tfs*5	45,00%	1667	2836,0
		TET2		p.Q866*	45,80%	6110	8874,6
2015-121	MDS?	No pathogenic variants
2015-122	CMML?	NRAS		p.A59T	10,20%	3185	634,8
		DNMT3A		p.R882H	45,50%	4702	8768,7
		TET2		p.Q1828*	46,70%	3126	9119,4
2015-123	MPN?	CALR		p.N344S	42,20%	426	1646,0
2015-124	MDS?	TET2		p.R1216*	93,50%	3726	27922,0
		SRSF2		p.P95L	37,40%	612	1946,3
		RUNX1		p.Q158*	18,80%	5015	2038,4
2015-125	RAEB-2	NRAS		p.G12S	68,00%	809	6600,3
		SETBP1		p.G870S	42,60%	4815	7890,9
		RUNX1		p.R174*	47,10%	7774	9263,0
2015-126	aCML	CSF3R		p.T618I	42,00%	2793	7703,3
		SRSF2		p.P95R	42,30%	794	3107,5
2015-127	MDS?	No pathogenic variants
2015-128	MDS?	DNMT3A		p.R882H	43,00%	142	572,1
		IDH1		p.R132S	45,90%	146	656,7
2015-129	MDS?	SRSF2		p.P95L	33,00%	449	1189,6
		TET2		p.L1322P	39,60%	2913	7042,2
2015-130	MDS?	Sample failed
2015-131	MDS?	Sample failed
2015-132	MDS?	U2AF1		p.Q157P	44,40%	2451	8451,7
2015-133	MDS?	TET2		p.C1396Lfs*5	30,30%	1385	909,9
		EZH2		p.Y731D	64,50%	3581	15125,7
		RUNX1		p.R201Q	22,10%	8741	2675,8
2015-134	MDS?	No pathogenic variants
2015-135	MDS/MPN?	No pathogenic variants
2015-136	PMF	JAK2		p.V617F	26,90%	1285	2414,9
		ASXL1		p.Y591*	39,50%	3432	2508,5
		U2AF1		p.Q157P	31,10%	2399	4776,4
2015-137	MDS?	No pathogenic variants
2015-138	MDS?	Sample failed
2015-139	2ndAML	TET2		p.D1143Mfs*9	49,60%	3055	4137,1
		TET2		p.H1353Tfs*10	47,30%	1711	7887,9
		NPM1		p.W288Cfs*12	33,00%	302	782,9
2015-140	MDS?	No pathogenic variants
2015-141	PMF?	No pathogenic variants
2015-142	CMML?	TET2		p.C1271Wfs*29	46,90%	3288	3716,2
		TET2		p.K1692*	48,40%	2605	9650,9
		SRSF2		p.P95H	52,80%	1101	6047,4
2015-143	MDS?	U2AF1		p.Q157P	33,20%	3904	5313,9
2015-144	MDS?	No pathogenic variants
2015-145	MDS?	No pathogenic variants
2015-146		NRAS		p.G12S	47,10%	1152	5299,4
		EZH2		p.Y663C	95,70%	3054	29223,7
2015-147	CMML?	TET2		p.Y1255*	40,70%	4822	2703,2
		TET2		p.L1816*	44,30%	1533	6425,8
		SRSF2		p.P95H	14,50%	671	405,1
2015-148	MDS?	EZH2		p.D192N	52,40%	4437	10923,8
2015-149	MDS/MPNu	SF3B1		p.K666R	43,60%	3943	8203,4
2015-150	CMML?	No pathogenic variants
2015-151	CMML-1	TET2		p.M508W	43,80%	1244	8214,9
		TET2		p.L1667Sfs*25	48,10%	3003	9463,1
2015-152	Aplastic anemia	No pathogenic variants
2015-153	CMML-1	TET2		p.S402Hfs*25	35,60%	940	2783,9
		SRSF2		p.P95L	39,70%	1092	3863,9
		ASXL1		p.Q1286*	43,40%	1876	7587,0
2015-154	MDS?	No pathogenic variants
2015-155	2ndAML	JAK2		p.V617F	40,00%	2074	7144,5
		IDH2		p.R140Q	35,70%	943	2808,6
		SRSF2		p.P95H	39,80%	755	2646,5
2015-156	CMML-1	TET2		p.C1378Sfs*21	49,10%	1424	6963,5
		SRSF2		p.P95H	44,80%	588	2508,5
2015-157	CMML?	TET2		p.H1380Y	44,40%	3515	8439,1
		TET2		p.Y1766*	48,60%	985	4770,2
2015-158	aCML	CSF3R		p.T618I	40,20%	1420	5061,1
		EZH2		p.R690H	41,70%	2490	7631,1
2015-159	MDS?	No pathogenic variants
2015-160	MDS?	TET2		p.S825*	12,80%	1769	876,2
		TET2		p.Q892*	49,00%	3349	9828,2
		SRSF2		p.P95-R102del	36,20%	534	548,2
		RUNX1		p.R107H	43,00%	733	2926,8
2015-161	MDS?	No pathogenic variants
2015-162	MDS?	TET2		p.R1214W	43,40%	2882	8116,4
		TET2		p.Y1693*	40,20%	1706	6105,2
		ASXL1		p.A1022Efs*2	45,30%	3474	8691,0
2015-163	CMML?	TET2		p.I756Yfs*57	44,40%	750	1213,0
		TET2		p.R1176W	46,80%	2237	9152,2
2015-164	CMML-1	TET2		p.V1062Sfs*6	39,60%	1293	1637,4
		TET2		p.Y1245Lfs*22	45,10%	7266	8592,4
		CBL		p.C396R	4,40%	2268	66,9
2015-165	MDS	No pathogenic variants
2015-166	MPNu	No pathogenic variants
2015-167	CMML?	IDH1		p.R119Q	48,00%	1548	6892,4
		TET2		p.S1586*	42,90%	350	1403,9
2015-168	CMML?	TET2		p.Q557*	45,00%	1869	8015,8
		TET2		p.I1859Mfs*27	24,80%	1331	492,1
		SRSF2		p.P95H	14,50%	248	169,1
2015-169	CMML?	TET2		p.R617Sfs*19	46,40%	2499	3620,7
		RUNX1		p.P274Sfs*299	33,50%	2150	1682,8
2015-170	CMML?	TET2		p.T665Qfs*35	47,00%	1417	2592,9
		U2AF1		p.Q157R	44,10%	1732	7211,0
2015-171	CML?	No pathogenic variants
2015-172	MPN?	No pathogenic variants
2015-173	MDS/MPNu	ASXL1	p.Q588*		19,30%	358	386,1
		U2AF1	p.S34F		20,70%	2086	2409,4
2015-174	MDS	SF3B1	p.R625C		40,60%	1740	6370,8
2015-175	CMML-1	TET2	p.L615Afs*23		44,30%	3147	2196,4
		TET2	p.R1452*		48,60%	4434	9702,1
		SRSF2	p,P95H		48,10%	1575	7485,9
2015-176	MDS	TP53	p.H179R		80,30%	1240	13438,4
2015-177	RAEB-1	No pathogenic variants
2015-178	MDS?	No pathogenic variants
2015-179	MDS?	No pathogenic variants
2015-180	MDS?	No pathogenic variants
2015-181	PMF	ASXL1	p.L726Rfs*18		19,70%	1799	299,9
		JAK2	p.V617F		31,90%	1871	4624,4
		U2AF1	p.E159_M160insYE		21,80%	1846	2436,1
2015-182	MDS?	No pathogenic variants
2015-183	CMML-1	TET2	p.C529*		44,80%	1193	5099,1
		TET2	p.C1016Afs*7		41,30%	308	1123,6
		SRSF2	p.P95L		39,70%	131	456,4
2015-184	CMML-1	NRAS	p.G12V		27,70%	442	877,0
		CBL	p.C416Y		11,80%	1140	485,1

## Sheet: Table S7
Primer pool	Amplicon ID	Chromosome	Start	End	Gene Exon	Forward primer	Reverse primer
2	AMPLASXL1_235.1.38282	20	31022184	31022269	ASXL1 Exon_12_1	ATCCTAGTTTTGCTTTACAGTCCCT	TATCTGGTAAGTGGGCTGACCTTTA
3	AMPLP226239163	20	31022259	31022412	ASXL1 Exon_12_2	CAGATTCAACTTTCACGTATCAAACCA	TGGTGGCCGCCTCTCTAT
1	AMPLASXL1_235.1.76662	20	31022391	31022479	ASXL1 Exon_12_3	CGTGCTCTGCAGGTCCGA	CTGCCACCTCCCTCATCG
2	AMPLASXL1_235.1.102046	20	31022442	31022576	ASXL1 Exon_12_4	GCCACCACTGCCATCGGA	GTGTTCGCTGTAGATCTGACGT
3	AMPLASXL1_235.1.74735	20	31022576	31022661	ASXL1 Exon_12_5	CGAGCACCCCTGGAAAGTG	AGGCAGGTCCTCTCTCCTAG
1	AMPLASXL1_235.1.131952	20	31022627	31022742	ASXL1 Exon_12_6	TACTGCCGCCTTATCCTCTAAATGG	GGAGTTGGGAGGCATCTCCTA
2	AMPLASXL1_235.2.241203	20	31022731	31022854	ASXL1 Exon_12_7	TACTACAGAGGGCTACAGTTGGAC	CAGTTCTAACATCCGGATGCAAC
3	AMPLASXL1_235.2.7826	20	31022844	31022943	ASXL1 Exon_12_8	AACCTCAGTAGCTGAGAGATTAGTG	ACTAGAGACAGAATGGGACCATTGT
1	AMPLASXL1_235.2.155437	20	31022924	31023002	ASXL1 Exon_12_9	CTGGGAAAGTGATGATGAGGAGCA	TCATAGTGGGATGACTGTCAAGAGC
2	AMPLASXL1_235.2.63963	20	31022994	31023091	ASXL1 Exon_12_10	AGTGGGAGATGATACATTAGAGAAAGGA	CCCTAATTCGTCATCAAATGCTCTG
3	AMPLASXL1_235.2.30712	20	31023081	31023208	ASXL1 Exon_12_11	ACCTGAATCCTCACCGACTGAT	TCATCATTCGATGGGATGGGTATC
1	AMPLP226225790	20	31023196	31023371	ASXL1 Exon_12_12	AAACCAAGGCTCTCGTTTCTAACA	CCAGAGTGAAGTAAGGCTGTCAAG
2	AMPLP226260484	20	31023366	31023528	ASXL1 Exon_12_13	TTTGACAGCTGAGGAGGGTCTA	CTCCGTGAGGTGACCTTCAA
3	AMPLASXL1_235.3.75492	20	31023491	31023601	ASXL1 Exon_12_14	ATCAACGGAGACTCTGAAGCACT	CCAATTGGGTTTCTCATCCTTGTCC
1	AMPLASXL1_235.3.37275	20	31023591	31023670	ASXL1 Exon_12_15	ACTAGAGAAGCTGCAGTGACAAAG	ACCATCCCATCTGTCCTTGTAACC
2	AMPLP226238564	20	31023664	31023845	ASXL1 Exon_12_16	CTGTCCAAGGTGAATGGTGACA	GCAAGCTACCCTGCAGCAA
3	AMPLP226261613	20	31023842	31024014	ASXL1 Exon_12_17	GGCCACTAACCCACTTGTGAT	TCCTTCAAAGCCCTTAAAGAACTGG
1	AMPLASXL1_235.4.1470	20	31024007	31024115	ASXL1 Exon_12_18	AAAACAGTGGCATGGTTGATGG	GGGACTGCCTTGCAATTCTTTTG
2	AMPLASXL1_235.4.88973	20	31024092	31024180	ASXL1 Exon_12_19	CACTGGTCTTGCCAGGATTGAG	GGAATCCATTTCTTCCAGTTTCCTAGAG
3	AMPLP226263478	20	31024169	31024347	ASXL1 Exon_12_20	ACTCCCTCCATCCAGTGACAAA	CTCTGGACCAAAGGAGATCACAT
1	AMPLP226288068	20	31024343	31024522	ASXL1 Exon_12_21	TCGAGAACACCTCGTTTCTCATC	GTTTGTGCTTGGTCCCAACTTC
2	AMPLASXL1_235.5.219520	20	31024516	31024645	ASXL1 Exon_12_22	TGCTGAGATCCCTCCAGTTTTTC	GTTCTCGGCATTTGCCTTAAGA
3	AMPLASXL1_235.5.64256	20	31024635	31024722	ASXL1 Exon_12_23	CAGCGTCAAGAATGAGAAGACTTTT	GAAGGGCAAGTCCATGACAAAGG
1	AMPLASXL1_235.5.124884	20	31024687	31024813	ASXL1 Exon_12_24	GAACAGGAAAGCTACTGGGCATA	ATAAAATGCCTGCTTGATGCTGAGT
2	AMPLASXL1_235.5.123077	20	31024765	31024872	ASXL1 Exon_12_25	CTTCTGGAAATTACCCCGAGAGC	TGGGAGAGCTAGAGGAATAATTAAAGC
3	AMPLASXL1_235.5.192251	20	31024862	31024985	ASXL1 Exon_12_26	TATGGGAAGCTTTCTAAACTCCAACT	GTGCTGCTGTCAGTGAACATTTG
1	AMPLP226320766	20	31024984	31025096	ASXL1 Exon_12_27	GCCACAGTGCATCACTTTCCT	CACAGAGCTTTGAGGGTCCAAT
2	AMPLP226327346	20	31025093	31025234	ASXL1 Exon_12_28	GGTGCGTTCTGTCACGATGA	AGAGTGCTCCTGCCTAAAGAGT
2	AMPLBRAF_99.2758	7	140453083	140453172	BRAF Exon_15_1	AAAATAGCCTCAATTCTTACCATCCACA	ACACCTCAGATATATTTCTTCATGAAGACC
1	AMPL7158937924	19	13054417	13054550	CALR Exon 9_1	GAGGCATACGCTGAGGAGTTT	CTCTGCTCCTCGTCCTGTTT
2	AMPL7158540209	19	13054548	13054642	CALR Exon 9_2	CTGCAGGCAGCAGAGAAACAAATGAAG	CTCATCCTCCTCATCCTCATCTTTG
3	AMPL7158937911	19	13054592	13054724	CALR Exon 9_3	AGGCTTAAGGAGGAGGAAGAAGA	CTGGAGGCAGGCCTCTCTA
1	AMPL7158937925	19	13054700	13054801	CALR Exon 9_4	GGAGGAAGATGAGGAGGAAGATGT	AAAAATGAAAGTTCTCGAGTCTCACA
3	AMPLCBL_157.4145	11	119148823	119148941	CBL Exon_8_1	AACAAGTCTTCACTTTTTCTGTTAACATTT	ACAGGGCTCAATCTTTACATCCTTATC
1	AMPLCBL_157.61505	11	119148933	119149072	CBL Exon_8_2	GGCTCCACATTCCAACTATGTAAAATATGT	GCCACCCCTTGTATCAGTAAAGG
2	AMPLCBL_157.8447	11	119149075	119149237	CBL Exon_9_1	AATAACCTTGGAAAATTCGGTATTATATAGCC	AATTTCACATCGGCAGAAAGGACA
3	AMPLCBL_158.115829	11	119149227	119149388	CBL Exon_9_2	TATCTTTTGCTTCTTCTGCAGGAATCAG	AGCCAATTCCTTCATCATGAAGAGAG
1	AMPLCBL_158.145001	11	119149382	119149452	CBL Exon_9_3	TTATGATGATGATGATGATGAACGAGCT	GGCTTTAGAAGACAACTCACAATGGAT
1	AMPL7153060511	1	36931916	36932032	CSF3R Exon 17_1	CCCTCTTCTCCAGCTAGCTCA	CCAGGAGGACGACTGTGTC
2	AMPL7158937900	1	36932033	36932156	CSF3R Exon 17_2	AGTTGAGCAGTGGCCCAAA	GGCACTATCTCCGCTGTGA
3	AMPL7158937912	1	36932111	36932214	CSF3R Exon 17_3	GCCTGGAACCAGAGGTTCTCATA	CACCAGCGATCAGGTCCTTT
1	AMPL7158937892	1	36932171	36932287	CSF3R Exon 17_4	AGTGGAGTCACAGCGGAGATA	CCCACTCTGGTCCAGACCTAT
2	AMPL7156840030	1	36932227	36932354	CSF3R Exon 17_5	GCTGCCCATAAAGGACCTGAT	GTGCTGGAGGAGGATGAAAAGAA
1	AMPL7158937893	1	36932336	36932425	CSF3R Exon 17_6	TGTGAGCTTGGTGATGGGTG	CCCTTTGTGTTCCACCAGTAACA
3	AMPL7157789393	1	36932398	36932529	CSF3R Exon 17_7	CCACAGGTCTCTGAGCTGTTATG	CCACATCCTTGTGTGCAGGAT
2	AMPL7155531207	1	36933366	36933484	CSF3R Exon 14_1	CCCAGCTACTCTCAAAATCAGCATC	CAGTCTGTATCACATCCACCTCAT
3	AMPL7156840031	1	36933455	36933585	CSF3R Exon 14_2	GGTCATCAGGGTGAGGACTGTA	CAGCTTTACCATCCAGGCCTAT
2	AMPL7158937901	2	25457126	25457248	DNMT3A Exon 23_1	TGTTTGTTTGTTTAACTTTGTGTCGCTA	TCCACTATACTGACGTCTCCAACA
3	AMPL7158937913	2	25457291	25457423	DNMT3A Exon 23_2	TGGACTGGGAAACCAAATACCC	GCAGGCGTCAGAGGAGTTG
1	AMPL7157783600	2	25457365	25457485	DNMT3A Exon 23_3	GGAAGCCGTCTAACCACACA	GGCACATGGTTGGTGATCTGA
2	AMPL7158937902	2	25458376	25458481	DNMT3A Exon 22_1	CCCTAGACTCCTCTTACTTGGGA	GCCTTTCCCACCTGACTTGTTT
3	AMPL7158937914	2	25458466	25458588	DNMT3A Exon 22_2	GGAAATGCTTGATAAAACCCACTGTTC	GAGAAAGAGGACATCTTATGGTGCA
1	AMPL7153220281	2	25458501	25458627	DNMT3A Exon 22_3	TGGAAAACAAGTCAGGTGGGAAA	CAGGGCAAAGACCAGCATTTTC
2	AMPL7155490169	2	25458590	25458720	DNMT3A Exon 22_4	CCGGGTACCTTTCCATTTCAGT	GCTGGTGAATGAATTCGTGCTT
3	AMPL7158937915	2	25459690	25459779	DNMT3A Exon 21_1	CCCTGCACCGTCTCCTAAATTG	GCTCCAGCGTCTAGAACCTCT
1	AMPL7158937894	2	25459814	25459909	DNMT3A Exon 21_2	CTGGAGCTGACCTTGGCTAT	CCCTTCCCGCTGTTATCCAG
2	AMPL7158937903	2	25459871	25459998	DNMT3A Exon 21_3	GCTTATCATTCACAGTGGATGCCAA	AGTTATGACGTGTGTGCGTGAT
3	AMPL7153001557	2	25461879	25462002	DNMT3A Exon 20_1	GGAAAAGGAAATAAGGAACATGGCAGA	GGGTAACCTTCCCGGTATGA
1	AMPL7153001558	2	25462003	25462116	DNMT3A Exon 20_2	CAGGAGCTTTCACCAACCTGT	CGCTGTTTCATGCTCCTCCTT
2	AMPL7156813272	2	25462061	25462180	DNMT3A Exon 20_3	TGTGTGCAGCTGACACTTCTTT	TGTGGCTCCTGAGAGAGAAGTA
3	AMPL7153278697	2	25463103	25463222	DNMT3A Exon 19_1	CAGCTCCACAATGCAGATGAGA	CCCTTCTTCTGGCTCTTTGAGAA
1	AMPL7153515745	2	25463205	25463329	DNMT3A Exon 19_2	GCGAGATGTCCCTCTTGTCACTA	CCAGCTGATGGCTTTCTCTTCC
2	AMPL7153037882	2	25463307	25463433	DNMT3A Exon 19_3	GGCGGTAGAACTCAAAGAAGAGC	GGCTTCCTCCTTGGATATTTCTGC
3	AMPL7158937916	2	25463445	25463567	DNMT3A Exon 18_1	GCTGTCCCAGGGCAGAAATATC	GGCCCATTCGATCTGGTGAT
1	AMPL7157119832	2	25463513	25463608	DNMT3A Exon 18_2	GGACAGGATGGTACCTACCGTA	GGCCCATCACGTTGCCTTTA
2	AMPL7158937904	2	25463610	25463742	DNMT3A Exon 18_3	CACTCCTGGATCTGGGAGGAT	ACTTGTCCATGGTTGCAGCTA
3	AMPL7153001561	2	25464310	25464433	DNMT3A Exon 17_1	GGACAAATGGAAGATAAGGAGAAAAAGAGG	GTCCGCAGCGTCACACAGAAG
1	AMPL7158937895	2	25464434	25464527	DNMT3A Exon 17_2	CCCACAGCATGGACATACATG	AGGTGGACCGCTACATTGC
2	AMPL7157700544	2	25464518	25464602	DNMT3A Exon 17_3	ACCGTGATGGAGTCCTCACA	CCAGGGAGATGGCTCCAAGTA
3	AMPL7156003641	2	25466683	25466811	DNMT3A Exon 16_1	TTAACAGCTGTGAAGCTAACCATCAT	ACCTGTCCCAGCTGAGAAGA
1	AMPL7157676386	2	25466846	25466930	DNMT3A Exon 15_1	GGACAGGTGGGTAAACCTTTGG	AGGGTGTGTGGGTCTAGGAG
2	AMPL7153037750	2	25466882	25467014	DNMT3A Exon 15_2	AGCACAACAGGTCAGATGCA	CGACCAGGAATTTGTGAGTGCT
3	AMPL7158937917	2	25467000	25467099	DNMT3A Exon 15_3	CTCAGCCAAGGGAGCTCGAGA	CGGGCACAAGGGTACCTA
1	AMPL7158937896	2	25467052	25467137	DNMT3A Exon 15_4	CCTGGTCGTGGTTATTAGCGAAG	CCAGGCAGCCATTAAGGAAGAC
2	AMPL7153948626	2	25467135	25467265	DNMT3A Exon 14_1	CCGCACATGTAGCAGTTCCA	GTCTTTCCATTCCAGGTAGCACA
3	AMPL7153037755	2	25467243	25467372	DNMT3A Exon 14_2	CAGTGAGCAGAGGAGACTCTCA	CCTCCAGTGGTCTCCTTAGCT
1	AMPL7157700521	2	25467287	25467416	DNMT3A Exon 14_3	GGTGTGCTACCTGGAATGGAAAG	GCTCATGTGCGGAAACAACAAC
2	AMPL7158937905	2	25467390	25467493	DNMT3A Exon 14_4	CCCAGCTAAGGAGACCACTG	CTGGAGTGTGCGTACCAGT
3	AMPL7158937918	2	25467427	25467542	DNMT3A Exon 14_5	CACCTGCAGCAGTTGTTGTTT	CCCGTCCTGGTGGTTTCTG
1	AMPL7158937897	2	25467529	25467612	DNMT3A Exon 14_6	CACTCCAGAAAGCAGTTCTAGACA	GGGTCATGTCTTCAGGGCTTA
2	AMPL7158937906	2	25468005	25468134	DNMT3A Exon 13_1	CTTCCAGAGGAAGCTCTGAAGTC	CCCTCTTCGTTGGAGGAATGTG
3	AMPL7153001589	2	25468125	25468231	DNMT3A Exon 13_2	GTGGGTGTGCTCCTACCTT	AGAGGCCCTTCGGTGGTA
1	AMPL7158937898	2	25468742	25468864	DNMT3A Exon 12_1	AGCAGAATCATGGCACCAGAAA	AAGTTTGTTGCCTGGGAACTCT
2	AMPL7157676388	2	25468816	25468903	DNMT3A Exon 11_12_1	CCCTGGTCCCATGTCATTCAAA	GTACGAGGTGCGGCAGAAGT
3	AMPL7158937919	2	25468910	25469029	DNMT3A Exon 11_12_2	CCTCAATGTTCCGGCACTTCT	GGAGATTATTGATGAGCGCACAAGA
1	AMPL7156003644	2	25469029	25469154	DNMT3A Exon 11_1	CTCCAGAAGCAGGCCAACTAC	CCAGAAGAGAAGAATCCCTACAAAGAAG
2	AMPL7153001551	2	25469071	25469199	DNMT3A Exon 11_2	TAATCTCCTTGACCTTGGGCTTCT	TGTCAGCCTGTAACTGACCTTG
3	AMPL7158937920	7	148504449	148504567	EZH2 Exon 20_1	AGCAGTCCTGAAAGCAGTTATTGA	TGAGTTTAAAAATCAACTTTTTATTGCCTTCT
1	AMPL7154227030	7	148504562	148504688	EZH2 Exon 20_2	ATTCACTGGTACAAAACACTTTGCAG	GAAACAGCTGCCTTAGCTTCAG
2	AMPL7158937907	7	148504640	148504758	EZH2 Exon 20_3	AAATTATTCTTACAGTACTTTGCAAATTCAGAA	CCTGAAGTATGTCGGCATCGAA
3	AMPL7152996853	7	148506136	148506261	EZH2 Exon 19_1	ACAATCCAGTAGAAAAAGCCCTTAGAG	CTTCATGCTCACTGACACCAGT
1	AMPL7154234975	7	148506389	148506498	EZH2 Exon 18_1	AAAAGGGAGTTCCAATTCTCACGT	TGAAATTATTCACTGGGCTGTGCTT
2	AMPL7152996851	7	148507401	148507520	EZH2 Exon 17_1	CCACATGCAACTCAGGAACTCA	TCACCTTTATCCAAAAGAATTTTCTCCTGT
3	AMPL7158937921	7	148508618	148508736	EZH2 Exon 16_1	CTGAAAAGGCAGTTTATGGCAATTCAT	CAAAGATCCTGTGCAGAAAAATGAATTCA
1	AMPL7155533243	7	148508719	148508844	EZH2 Exon 16_2	TGAATACAGGTTATCAGTGCCTTACCT	CCAGTCCATTTTCACCCTCCTT
2	AMPL7158937908	7	148510999	148511126	EZH2 Exon 15_1	CATCTAAGGCAATCCTGACATTTGC	GTGACCCTGACCTCTGTCTTAC
3	AMPL7158937922	7	148511109	148511233	EZH2 Exon 15_2	GCAGGACACATTTTTACTGTCCCAA	TGAAGAACCTCCAAACCTCTCTCT
1	AMPL7158937899	7	148511914	148512039	EZH2 Exon 14_1	ATGAGTTTCGTCAAGTAAACAAGGGA	GCCCTTGTGTGATAGCACAAAAT
2	AMPL7158937909	7	148512011	148512131	EZH2 Exon 14_2	GCATCAAAGCAACAAATACTTACACTCT	GCCTGCATGATGTTATCTTTACTCAG
3	AMPL7158937923	7	148523500	148523616	EZH2 Exon 8_1	TTGTAATAAATGATAGCACTCTCCAAGCT	CTGTTCAGAGAGAGCAAAGCTTACA
1	AMPL7153305513	7	148523565	148523670	EZH2 Exon 8_2	TGAAAACGTACAATAATTGCACTTACGATG	GCGCACTTCCTCCTGAATGTAC
2	AMPL7154294429	7	148523661	148523778	EZH2 Exon 8_3	CTGAACAGATTTAGCATTTGGTCCATC	AACACATGGAAACCTTTTAGAAACTGTTTT
3	AMPL7155778393	7	148524199	148524314	EZH2 Exon 7_1	CGCTACATTGATTCCATTTGTAATAAACCA	CACCTCGGAAATTTCCTTCTGATAAAATT
1	AMPL7152996836	7	148524286	148524388	EZH2 Exon 7_2	CTTTAGTTCTTCTGCTGTGCCCTTA	TGAAAGATCAAAAACTTGTTTACTTCCATT
2	AMPL7156509099	7	148525807	148525926	EZH2 Exon 6_1	TGTTTTTGAAAGAAAGCTGTAATGGCTAC	GAAATTTTTGTGGAGTTGGTGAATGC
3	AMPL7156564264	7	148525853	148525979	EZH2 Exon 6_2	CCATCTCGGTGATCCTCCAGAT	CCTGTGTGTTTCTGACATTTGATGC
1	AMPL7153513655	7	148526814	148526922	EZH2 Exon 5_1	CCCTTTTTCCAAGAGAAGAAGCATATG	TTTTTCTTTTAGGTGGAAGATGAAACTGTT
2	AMPL7158937910	7	148526907	148527025	EZH2 Exon 5_2	CATCCTGATCTAAAACTTCATCTCCCATAT	TCTGGAGAACTGGGTAAAGACATGTA
3	AMPLP227649709	13	28589725	28589843	FLT3 Exon_20_1	CCAGCAGCTGCCCAACTT	CACCATCTTATCTCCTCTGGGTTTTC
1	AMPLFLT3_192.75257	13	28592546	28592715	FLT3 Exon_15_1	CACAGTGAGTGCAGTTGTTTACCA	GTCATTCTTGACAGTGTGTTCACAG
2	AMPLFLT3_196.42584	13	28602286	28602373	FLT3 Exon_14_1	CTCTTTGTCATCAAGCTACAGTCTTTTTG	GCACTCATGTCAGAACTCAAGATGAT
1	AMPLIDH1_40.153995	2	209113186	209113261	IDH1 Exon_4_1	GATATTTTTGCAGATAATGGCTTCTCTGAA	CCACTATCACTCCTGATGAGAAGAG
2	AMPLP224084251	2	209113260	209113424	IDH1 Exon_4_2	CACATTTGTTTCAACTTGAACTCCTCAA	CACTGCAGTTGTAGGTTATAACTATCCA
3	AMPLIDH1_40.61228	2	209113048	209113198	IDH1 Exon_4_3	ATACAAGTTGGAAATTTCTGGGCCAT	ACCAAATGGCACCATACGAAATATTCT
1	AMPLIDH2_219.25916	15	90631862	90632009	IDH2 Exon_4_1	CAATGGTGATGGGCTTGGTC	GTTGAAAGATGGCGGCTGCA
3	AMPLP226998375	15	90631737	90631881	IDH2 Exon_4_2	CACAAAGTCTGTGGCCTTGTACT	GAGCCCATCATCTGCAAAAACATC
3	AMPL7153359845	9	5069968	5070084	JAK2 Exon_12_1	TCTTCAGAACGAATGGTGTTTCTGA	AATCAAGAAAACAGATGTTGTTTTAAAAGGACA
1	AMPLP224028005	9	5073675	5073808	JAK2 Exon_14_1	TTTATGGACAACAGTCAAACAACAATTC	AACAGATGCTCTGAGAAAGGCATT
3	AMPLKIT_59.96210	4	55589728	55589903	KIT Exon_8_1	GAGGTTTTCCAGCACTCTGACATAT	ATTCAAGTGAATTGCAGTCCTTCC
1	AMPLKIT_61.3143	4	55593248	55593409	KIT Exon_10_1	AACAAGAGTACAATGTAACCAAGGTGA	ATTACGAAACCAATCAGCAAAGGAGT
2	AMPLKIT_61.88689	4	55593373	55593487	KIT Exon_10_2	GCCAAAGTTTGTGATTCCACATTTCTC	TGGAGAGAGAACAAATAAATGGTTACCTG
3	AMPLKIT_61.100773	4	55593462	55593584	KIT Exon_10_3	GTAGCTGGCATGATGTGCATTATTG	ACCTTCCACTGTACTTCATACATGGG
1	AMPLKIT_61.144661	4	55593576	55593643	KIT Exon_11_1	TTAAAAGGTGATCTATTTTTCCCTTTCTCC	TCATAAGGAAGTTGTGTTGGGTCTATG
2	AMPLKIT_61.78879	4	55593633	55593730	KIT Exon_11_2	GAAGGTTGTTGAGGAGATAAATGGAAAC	TGTGTACCCAAAAAGGTGACATGG
3	AMPLKIT_68.85890	4	55599101	55599270	KIT Exon_17_1	TCAAGGCGTACTTTTGATTTTTATTTTTGG	TGTGATCCGACCATGAGTAAGG
1	AMPLKIT_68.48063	4	55599257	55599378	KIT Exon_17_2	CTAATAGTGTATTCACAGAGACTTGGCA	AAACTAAAAATCCTTTGCAGGACTGTCA
2	AMPLKRAS_169.36435	12	25380109	25380280	KRAS Exon_3_1	ATGCATGGCATTAGCAAAGACTCA	TCTCTTGGATATTCTCGACACAGCA
3	AMPLKRAS_169.54303	12	25380265	25380366	KRAS Exon_3_2	CATGTACTGGTCCCTCATTGCAC	AGTAAAAGGTGCACTGTAATAATCCAGA
1	AMPLP223374228	12	25398148	25398245	KRAS Exon_2_1	TAAGTACTCATGAAAATGGTCAGAGAAAC	AGTGCCTTGACGATACAGCTAATTC
2	AMPLP223256411	12	25398242	25398388	KRAS Exon_2_2	TGTTGGATCATATTCGTCCACAAAATGA	AGGTACTGGTGGAGTATTTGATAGTGT
1	AMPL7153170343	1	43814948	43815078	MPL Exon_10_1	TCTCCTAGCCTGGATCTCCTTG	AGAATGCCTGTTTACAGGCCTT
1	AMPLNPM1_95.96219	5	170837443	170837603	NPM1 Exon_12_1	GTTAACTCTCTGGTGGTAGAATGAAAAATAGA	GATATCAACTGTTACAGAAATGAAATAAGACG
2	AMPLNRAS_5.197421	1	115256351	115256498	NRAS Exon_3_1	TTAAAAAGCTCTATCTTCCCTAGTGTGG	AGTACAGTGCCATGAGAGACCAATA
3	AMPLNRAS_5.7942	1	115256488	115256624	NRAS Exon_3_2	AAATACACAGAGGAAGCCTTCGC	TAATAAAAATTGAACTTCCCTCCCTCCCT
1	AMPLP223653945	1	115258638	115258815	NRAS Exon_2_1	AGATGATCCGACAAGTGAGAGACA	GGCTCGCCAATTAACCCTGA
3	AMPLP236850648	21	36171455	36171615	RUNX1 Exon_8_1	TCTTATGTATCCAAGAAAATCAGTGCAT	ATGACAACCCTCTCTGCAGAAC
1	AMPLP236864148	21	36171612	36171774	RUNX1 Exon_8_2	GTGGCTTACTTGAGAGTCGACTG	CCACCCCACTTTACATATAATTGACCTT
2	AMPLRUNX1_237.121313	21	36171763	36171864	RUNX1 Exon_8_3	GATGGTTGGATCTGCCTTGTATCTG	ATTAAACCCTGGTACATAGGCCACATA
3	AMPLRUNX1_239.66909	21	36206637	36206821	RUNX1 Exon_7_1	GGTCTGGGAAGGTGTGTGCA	GGCTCAGTGAACTGGAGCAG
1	AMPLRUNX1_239.73772	21	36206808	36206898	RUNX1 Exon_7_2	GTGTGGGCTGACCCTCATG	CTCCCTGCTCCCCACAATAG
2	AMPLRUNX1_239.65068	21	36206888	36206963	RUNX1 Exon_7_3	GGGCTTGGTCTGATCATCTAGTTT	CCCCAGTTTTAGGAAATCCACAATACTT
3	AMPLRUNX1_240.8585	21	36231695	36231795	RUNX1 Exon 6_1	AAGGTTGAACCCAAGGAATCTGAG	CTACCACAGAGCCATCAAAATCACA
1	AMPLRUNX1_240.99767	21	36231782	36231881	RUNX1 Exon 6_2	GGATGCACTTACTTCGAGGTTCT	CATTCTGTTTTGTTCTCTATCGTGTCC
2	AMPLRUNX1_240.121721	21	36231863	36231940	RUNX1 Exon 6_3	GTTTGTGAAGACAGTGATGGTCAGA	GGCTGGACAGCATAAATTAATGATTGG
3	AMPLRUNX1_241.134042	21	36252757	36252887	RUNX1 Exon_5_1	TAGCAATAAGAATGTTAAGACAGACCGA	CATGAAGAACCAGGTTGCAAGATTT
1	AMPLRUNX1_241.150240	21	36252877	36253043	RUNX1 Exon_5_2	TCTTCCACTTCGACCGACAAAC	GCCCTAAAAGTGTATGTATAACATCCCT
2	AMPLRUNX1_242.1.67447	21	36259086	36259208	RUNX1 Exon_5_3	GCTGCCCTCGCGGATCTC	CTGGTGCGCACCGACAGC
3	AMPLRUNX1_242.1.83226	21	36259194	36259321	RUNX1 Exon_4_1	GTGCGTAGGCAGCACGGA	AGATGAGCGAGGCGTTGC
1	AMPLRUNX1_242.1.43471	21	36259281	36259413	RUNX1 Exon_4_2	CGGTCGCCGCTCCTCAG	GGTCCTAACTCAATCGGCTTGT
2	AMPLRUNX1_243.10276	21	36265199	36265285	RUNX1 Exon_3_1	ACACATCTATGAAGGTGTGTACTTTATTTAAAA	GGGAAAGTTAATTTTTAAACTTGCATTACTTTT
3	AMPL7155490182	18	42531860	42531987	SETBP1 Exon_4_1	GAGATTGGCTCCCTAAAGGAAATCA	GGTTGTCCAGGGAGCAGAAATC
2	AMPL7154118562	2	198267439	198267556	SF3B1 Exon 14_1	TTTTAAGAAGGGCAATAAAGAAGGAATGC	ACTCATGACTGTCCTTTCTTTGTTTACA
1	AMPL7154443608	2	198267322	198267392	SF3B1 Exon 14_2	TTCAACTAAACTTCTAAGATGTGGCAAGA	TCTTAAAAGCTGTGTGCAAAAGCAA
3	AMPL7156738358	2	198266731	198266852	SF3B1 Exon 15_1	CTTTCCTCTGTGTTGGCGGATA	GTTAAAACCTGTGTTTGGTTTTGTAGGT
2	AMPL7153080603	17	74732889	74733028	SRSF2 Exon_1_1	CCCGTTTACCTGCGGCT	CGACGCTGAGGACGCTA
2	AMPLP227055302	4	106155076	106155239	TET2 Exon_3_1	GAATTCAACTAGAGGGCAGCCTT	GCCACTTGGTGTCTCCATTTACT
3	AMPLP227094946	4	106155236	106155375	TET2 Exon_3_2	CACTGCCTGAGAGAGCTCATC	GGTTCACTAACTGTGCGTTTTATTCC
1	AMPLP227127636	4	106155372	106155536	TET2 Exon_3_3	GAGGGTATTCCAAGTGTTTGCAAAA	GGCTACAGAACTCACAGATTCTTTCTTA
2	AMPLP227749409	4	106155531	106155694	TET2 Exon_3_4	CAGTCAACCAAATGTCTCCGATTT	GCATTAGCACTGCCTTGTTTTTAAGTA
3	AMPLP227757786	4	106155687	106155838	TET2 Exon_3_5	GGAAAAGTGCTAATTACCATGACAAGAA	CCTGACTGTTAATGGCATTTATGTGAG
1	AMPLP227778163	4	106155833	106156004	TET2 Exon_3_6	GTTTCCATTGCGGTGCAGAAAA	CATTGCAGCTAGTTTACTGGCATTA
2	AMPLP227821706	4	106156000	106156123	TET2 Exon_3_7	GAGGCCTGTGATGCTGATGAT	CAGACGCTAGCTTTGTGGTTC
3	AMPLP227377842	4	106156118	106156267	TET2 Exon_3_8	GCCCATCTCCTGCAGAAAATAACA	TGTGGTAGTGGCAGAAAAGGAAT
1	AMPLTET2_76.3.173572	4	106156261	106156430	TET2 Exon_3_9	CTTACTTCAAGCAAAGCTCAGTGTTC	ACCCTCTATTTTCACTTCCCTTAAAAGT
2	AMPLTET2_76.3.244709	4	106156413	106156513	TET2 Exon_3_10	GTTTTAGAAGAACACCACCACTACCC	CCTTTCAGAAAGCATCGGAGAAG
3	AMPLTET2_76.3.143324	4	106156503	106156645	TET2 Exon_3_11	CCCAGAGTCCTAATCCATCTACACA	CTCCACTGCTACCAAAAATTGGTG
1	AMPLTET2_76.3.4859	4	106156635	106156737	TET2 Exon_3_12	AAACAAGACCAATGTCAGAACACCT	GCACAAGATCTCGTGTTTGCTC
2	AMPLP227808490	4	106156737	106156915	TET2 Exon_3_13	AGAGATTCTGAAGGGTCGAGACAA	CCAGGCATGTTGGAATTTCCAG
3	AMPLTET2_76.4.119764	4	106156903	106157022	TET2 Exon_3_14	CAACCCAATCTCTCCAATCAAATGACC	GTCCACTGTACCTTGGGACTG
1	AMPLTET2_76.4.129621	4	106157012	106157087	TET2 Exon_3_15	CACAAGTCACAAATGTACCAAGTTGAAA	TGAGCTTTTGGTAAATGGTCTGTTTTG
2	AMPLP227067992	4	106157077	106157249	TET2 Exon_3_16	GTTCCAAAAACCCTCACACCAG	TGTTTATGAGGCTTATGTTGCAAAAGG
3	AMPLTET2_76.4.218517	4	106157225	106157342	TET2 Exon_3_17	GCACTTGAATCAACAGGCTTCAG	GTCTGGAGTATTTCCTCTTTATTCTTTATTTGT
1	AMPLTET2_76.5.77249	4	106157325	106157417	TET2 Exon_3_18	AGAGTTCACATCTCCCTCAAAACCA	CCACTTTAGTCTGGCCAAAGAATGAT
2	AMPLP227124529	4	106157407	106157570	TET2 Exon_3_19	CCCCCAAAGCAACAATGATCAG	AAACCTGTATTTTGCATGCACTTGAT
3	AMPLP227763889	4	106157567	106157734	TET2 Exon_3_20	CGTAGAAATTCCCCTTATAGTCAGACCA	CTGTTCTTGAAAGCACCTGTGAA
1	AMPLP227777121	4	106157730	106157861	TET2 Exon_3_21	TCCAAATAATGTGATCCCAAAGCAAGA	ACAGGAAAAACATTTGCATGGTTATGT
2	AMPLP227797165	4	106157856	106158027	TET2 Exon_3_22	GCAACTTGCTCAGCAAAGGTA	CACCTTAATTGGCCTGTGCAT
3	AMPLP227016483	4	106158023	106158189	TET2 Exon_3_23	ACCCCAAACTGAGTCTTGCCATA	GGCGTGAAACTGCTTCAGATG
1	AMPLP227032563	4	106158186	106158337	TET2 Exon_3_24	AAAAGAGCATCATTGAGACCATGGA	CTGAAGAAGTTGTTTGCTGCTCTAAAG
2	AMPLP227049757	4	106158332	106158491	TET2 Exon_3_25	GCTGCAGAACTTGATAGCCACA	GCACTTACCTACACATCTGCAAGAT
3	AMPLP227055656	4	106158486	106158603	TET2 Exon_3_26	TGGATACACCTGTCAAGACTCAATATGA	CCTTTACAAATTGCTGCCAGACT
1	AMPLTET2_76.13.32296	4	106162414	106162534	TET2 Exon_4_1	AGTCACTTTTAGAGCCCTTAATGTGTAG	CCACATTAGGACCTGCTCCTAGAT
2	AMPLTET2_76.13.49883	4	106162523	106162634	TET2 Exon_4_2	CAGAGCAAATTATTGAAAAAGATGAAGGTC	GTGAAGGCTGGAAAAATTCTGACAT
3	AMPLTET2_76.15.48231	4	106163912	106164024	TET2 Exon_5_1	AGGATGTGGTCATAGAATAAAGTTATGCT	TGCCTTCTTTACCAGTATAGATGACTCT
1	AMPLTET2_76.15.242256	4	106164012	106164104	TET2 Exon_5_2	TTAAGGTTTGGACAGAAGGGTAAAGC	AAATGCCCAAGATTTAAGACCAAAGG
2	AMPLTET2_78.210683	4	106164627	106164747	TET2 Exon_6_1	TGTTGCCCTAATTGTGATCTAAACATGA	CACCAAACACAGTAGCTTCTCTTC
3	AMPLTET2_78.211094	4	106164722	106164845	TET2 Exon_6_2	TGTTTGGGATGGAATGGTGATCCA	GAGTAGAGTTTGTCAGCCAGAGAC
1	AMPLTET2_78.42427	4	106164829	106164918	TET2 Exon_6_3	AGTGATTGTGATTCTCATCCTGGTG	TTCACTTACTCTTCATTCAAGGCACA
2	AMPLTET2_78.80424	4	106164899	106164987	TET2 Exon_6_4	CCGAGACGCTGAGGAAATACG	AACTCTCTTCCTTTCAACCAAAGATTG
3	AMPLP227424363	4	106180730	106180839	TET2 Exon_7_1	CCTATAATATCAGCTGCACAGCCT	CATCCATTGTAGTACATGCTCCATGA
1	AMPLP227426844	4	106180835	106180917	TET2 Exon_7_2	TGTGGTGCCTCCTTCTCTTTTG	CATCAGGAAGTAAACAAACCTCTTTTGG
2	AMPLP227426946	4	106180902	106180989	TET2 Exon_7_3	AGAAGCAAGATCCCAAGGAAGTTTAA	GAGCTTACCAAGATATGTCATATTGTTCACT
3	AMPLP227882495	4	106182821	106182940	TET2 Exon_8_1	AAGGCACCATATATTGTGTTTGGGA	TGCCATAAGAGTGGACAGGTTTT
1	AMPLTET2_80.31660	4	106182940	106183107	TET2 Exon_8_2	CAGGAAGAGAAACTGGAGTCTCATTTG	CAGTGGTTTCAACAATTAAGAGGAAAAGTT
2	AMPLTET2_81.96724	4	106190651	106190805	TET2 Exon_9_1	TTTGTGTCATTCCATTTTGTTTCTGGAT	GAATGGACGGCCTTCCTTCAG
3	AMPLTET2_81.35474	4	106190791	106190926	TET2 Exon_9_2	CAGATTGAATATGAACACAGAGCACCA	TGAGAACAGACTCAACAGCTGCTA
1	AMPLTET2_82.194513	4	106193617	106193779	TET2 Exon_10_1	TATATGTCACTGATCTGGATCAACTAGG	TTTGTATAAAGGCAGAACGTGAAGC
2	AMPLTET2_82.131690	4	106193769	106193923	TET2 Exon_10_2	GACAATCGAGAATTTGGAGGAAAACCT	TCTAGTTTCCTTTGTCGGCAAGTC
3	AMPLTET2_82.248125	4	106193910	106194066	TET2 Exon_10_3	TTTTCGGCGAAAAGTCAGGATGTTA	TGCTTTACATTAAATTTACCTGCCAACT
1	AMPLTET2_82.109223	4	106194056	106194154	TET2 Exon_10_4	CGTACAAAACAAACTGAAAACGCAAG	GTGTACCCCAGAACTTACAAGTTGAT
2	AMPLTET2_83.1.251757	4	106196059	106196205	TET2 Exon_11_1	TGTGCTGGACAATGATCAGAACC	CTGGTCCTGAAAGTCGCAAAAGT
3	AMPLTET2_83.1.9577	4	106196195	106196363	TET2 Exon_11_2	AAGATACCTGTTTCTGTTCTCTCTTACC	GGCCGTCTCATGTATGGATTGG
1	AMPLTET2_83.1.125067	4	106196347	106196470	TET2 Exon_11_3	CCTCAGACAGAGTCTGTCAACTCTTA	TTCAAATATGAACCTGCAGCTTGAGA
2	AMPLP227933976	4	106196460	106196632	TET2 Exon_11_4	GCACCAGCCCTATGAACTTCT	TGGCTTGGATACCTATACAGATCCAT
3	AMPLP227302641	4	106196627	106196783	TET2 Exon_11_5	GGGTTCCTATTCTCCCCAGTCT	ATTTGGTCTAATGGTACAACTGCTGA
1	AMPLP227335937	4	106196780	106196886	TET2 Exon_11_6	TGGAAACCAAAATATGCAGGGAGAT	GGATTGCTCAGATTGGGTGGT
2	AMPLP227360575	4	106196883	106197057	TET2 Exon_11_7	ACTTCATGGGAGCCACCTCTA	GGTTAAGAGCTGGAAGCATCTTTGAT
3	AMPLP227380868	4	106197052	106197221	TET2 Exon_11_8	ACATGCTTTCCCACACAGCTAA	CAATGTCAGGATCCAGAAAGCTCT
1	AMPLTET2_83.2.215626	4	106197210	106197318	TET2 Exon_11_9	GAGGACAACGATGAGGTCTGGT	TGATTCCTATTGGGATTCTTTAAAGGG
2	AMPLTET2_83.3.105437	4	106197301	106197376	TET2 Exon_11_10	CAATTCTCATTGAGTGTGCAAAGCG	TGTTTTGGCTCATTCATGCTCTTATG
3	AMPLTET2_83.3.68704	4	106197376	106197478	TET2 Exon_11_11	AGGATCTCCCTCGTCTTTTACCA	ATGGGATTTCTGAGGCACATAGTC
1	AMPLTET2_83.3.51865	4	106197475	106197568	TET2 Exon_11_12	AGAAAGAGGAAGAGTGTGAAAAGTATGG	GTCCTTTCGGCAAGAGACTTGAT
2	AMPLTET2_83.3.124254	4	106197560	106197648	TET2 Exon_11_13	CATGAAACTTCAGAGCCCACTTAC	TCATATATATCTGTTGTAAGGCCCTGTG
3	AMPLTET2_83.3.135924	4	106197638	106197718	TET2 Exon_11_14	CCACAGTAACTACATCTCCATATGCC	TGAGAACTATACTACTGACAGGTTGGT
2	AMPLTP53_1.3.1810912	17	7572834	7572936	TP53 Exon_11_1	GTGCTTCTGACGCACACCTATTG	CATGTTCAAGACAGAAGGGCCTGA
3	AMPLTP53_1.3.1590469	17	7572931	7573021	TP53 Exon_11_2	GGGAACAAGAAGTGGAGAATGTCAG	ATGTGATGTCATCTCTCCTCCCTGCTT
1	AMPLTP53_2.760385	17	7573884	7573977	TP53 Exon_10_1	GGAATCCTATGGCTTTCCAACCTAG	AGAGCTGAATGAGGCCTTGGAACT
2	AMPLTP53_2.557183	17	7573977	7574068	TP53 Exon_10_2	CTTCCCAGCCTGGGCATCCTT	AACCATCTTTTAACTCAGGTACTGTGT
3	AMPLTP53_3.469162	17	7576495	7576603	TP53 Exon_9_1	CAGGCTAGGCTAAGCTATGATGTTCCTTAGA	TTGTTAAAGAGAGCATGAAAATGGTTCT
1	AMPLTP53_3.358320	17	7576593	7576693	TP53 Exon_9_2	ATCGTAAGTCAAGTAGCATCTGTATCA	GCTCCTGGTTGTAGCTAACTAACTTC
2	AMPLTP53_4.33198	17	7576816	7576921	TP53 Exon_8_1	AAAACGGCATTTTGAGTGTTAGACTGGA	TTTCCTTGCCTCTTTCCTAGCACTG
3	AMPLTP53_5.305191	17	7576922	7577003	TP53 Exon_7_1	AGAGGAGCTGGTGTTGTTGGG	CTAAGCGAGGTAAGCAAGCAGGAC
1	AMPLTP53_5.660062	17	7576993	7577113	TP53 Exon_7_2	CATAACTGCACCCTTGGTCTCCTC	AACAGCTTTGAGGTGCGTGTTTG
2	AMPLTP53_5.803151	17	7577087	7577190	TP53 Exon_7_3	CCTTTCTTGCGGAGATTCTCTTCCTCT	GGACAGGTAGGACCTGATTTCCTT
3	AMPLTP53_7.361197	17	7577433	7577557	TP53 Exon_6_1	GAAATCGGTAAGAGGTGGGCCCAG	CCACTACAACTACATGTGTAACAGTTCC
1	AMPLTP53_7.148281	17	7577528	7577645	TP53 Exon_6_2	AGTCTTCCAGTGTGATGATGGTGAG	CTTGCCACAGGTCTCCCCAAGG
2	AMPLTP53_8.884088	17	7578043	7578158	TP53 Exon_5_1	TTCAACTGTGCAATAGTTAAACCCAT	CTGAGGTCTGGTTTGCAACTGGG
3	AMPLTP53_10.1.366103	17	7578145	7578267	TP53 Exon_5_2	CCACTGACAACCACCCTTAACCC	TCTGGCCCCTCCTCAGCATCT
1	AMPLTP53_10.210186	17	7578254	7578370	TP53 Exon_5_3	TCATCCAAATACTCCACACGCAAATTTC	CGCTGCTCAGATAGCGATG
2	AMPLTP53_10.215568	17	7578371	7578508	TP53 Exon_4_1	TCCAGCCCCAGCTGCTCAC	TTGCCAACTGGCCAAGACCT
3	AMPLTP53_10.1.804509	17	7578450	7578563	TP53 Exon_4_2	GTGCTGTGACTGCTTGTAGATGGC	CCTGACTTTCAACTCTGTCTCCTTCCTC
1	AMPLTP53_10.1.470	17	7578550	7578679	TP53 Exon_4_3	AAAACATCTTGTTGAGGGCAGGG	CTGAGGTGTAGACGCCAACTCTC
2	AMPLTP53_11.943473	17	7579231	7579303	TP53 Exon_3_1	GAAGCCAAAGGGTGAAGAGGAATCCC	AAGTCTGTGACTTGCACGGTCAGTTG
3	AMPLTP53_11.1216011	17	7579293	7579396	TP53 Exon_3_2	GGCATTGAAGTCTCATGGAAGCCA	TCCTGGCCCCTGTCATCTTCTGT
1	AMPLTP53_11.1324631	17	7579388	7579503	TP53 Exon_3_3	GTAGCTGCCCTGGTAGGTTTTC	CACTGAAGACCCAGGTCCAGAT
2	AMPLTP53_11.1195092	17	7579496	7579595	TP53 Exon_3_4	GGAGCAGCCTCTGGCATTCTG	TCTGACTGCTCTTTTCACCCATC
3	AMPLTP53_1111	17	7579698	7579769	TP53 Exon_3_5	CCCCAGTCCAACCCTTGTCCTT	AGCCCCCTAGCAGAGACCTG
1	AMPLTP53_12.416326	17	7579837	7579961	TP53 Exon_2_1	CTGCCCTTCCAATGGATCCACTC	AGGGTTGGAAGTGTCTCATGCTGGA
1	AMPL7155438379	21	44524432	44524559	U2AF1 Exon_2_1	AAAAAGGCAAACAAACCTGGCTA	CATGCTGCTGACATATTCCATGTG
3	AMPL7153080599	21	44514711	44514832	U2AF1 Exon_6_1	TGGAAGGAGACATTTACTACCTCGT	CTTGAATAACCGTTGGTTTAATGGACAG
2	AMPLWT1_140.23840	11	32413447	32413610	WT1 Exon_9_1	ACTTTTACACTAGTCTTTTCCAATCCCT	GGCTAGACCTTCTCTGTCCATTTAG
3	AMPLWT1_140.87116	11	32413608	32413778	WT1 Exon_9_2	GACAAGTTTTACACTGGAATGGTTTCA	CCTTGAAGATTACTGTGCAGAATCAGT
1	AMPLWT1_142.79080	11	32417734	32417903	WT1 Exon_7_1	CCTGGAAATAACCTGGGTCCTTAG	ACTCTTGTACGGTCGGCATC
2	AMPLWT1_142.70263	11	32417852	32417979	WT1 Exon_7_2	CATCTGTAAGTGGGACAGCTTAAAATATCT	TGTTCACATGTGGCTTAAAGCCT
